# Supplementary material for: Long term changes in aquaculture influence migration, regional abundance, and distribution of an avian species
Source: PLoS One. 2023 Apr 13;18(4):e0284265. doi: 10.1371/journal.pone.0284265 (PMC10101503; doi:10.1371/journal.pone.0284265)
Supplement: S1 Dataset — (XLSX) [file pone.0284265.s001.xlsx]

## Sheet: Sheet1
NAME	N	W	roost_ha	adj_roost	riv_dist_km	nat_ha	aq_ha	year	date	count.raw	ord.date	bin	count
Albermarle	32.6384	-91.0123	327.2	7	7.3	12898.1	958.1	1996	1996-12-10	NA	70	NA	NA
Alligator	34.0656	-90.7054	27.8	1	15.3	6035.6	654.5	1996	1996-12-10	NA	70	NA	NA
Baird Lake	33.438	-90.5445	8.8	19	51.7	1418.5	20312.5	1996	1996-12-10	NA	70	NA	NA
Bear Lake	34.5256	-90.4657	17.3	7	7	10638.8	859.7	1996	1996-12-10	0	70	0	0
Beaver Dam Bayou	33.2437	-90.5276	13.2	21	51.8	1691.2	20416.2	1996	1996-12-10	0	70	0	0
Beaver Pond	33.3415	-90.5168	7.1	22	54.1	1552.8	21803.7	1996	1996-12-10	NA	70	NA	NA
Beaverdam Lake	34.6079	-90.4231	604.2	6	11.6	10349.9	1114	1996	1996-12-10	1000	70	1	1288
Bee Lake	33.0452	-90.332	545.1	11	69.4	2056	6598.2	1996	1996-12-10	500	70	1	644
Binson Lake	33.4993	-90.6215	4.1	13	45.7	828.5	16061	1996	1996-12-10	NA	70	NA	NA
Blake Lake	33.6689	-90.4152	37.2	12	58.8	1578.7	10714.3	1996	1996-12-10	200	70	1	258
Bogue Philia Cutoff	33.3648	-90.7549	5	11	32.1	558.7	12634.7	1996	1996-12-10	0	70	0	0
Brumfield Reservoir	33.5271	-90.4386	11.7	19	62.3	1724.9	16648.9	1996	1996-12-10	NA	70	NA	NA
Buzzard Bayou Lake	33.9721	-90.2537	290.4	1	55	1673.9	252.8	1996	1996-12-10	10	70	1	13
Charlewan	33.3047	-90.5492	14.7	20	50.5	1358.6	21848.9	1996	1996-12-10	0	70	0	0
Chotard Lake	32.5852	-91.0303	574.6	7	6.7	13105.4	570	1996	1996-12-10	NA	70	NA	NA
Clark Lake	32.941	-90.4443	25.1	10	57.7	1712.7	7180.8	1996	1996-12-10	NA	70	NA	NA
Cole Lake	33.2178	-90.6264	39.4	16	42.3	1014.3	17776.1	1996	1996-12-10	NA	70	NA	NA
Cordy Brake	33.3788	-90.4983	22.7	23	55.8	1900.1	20549.1	1996	1996-12-10	0	70	0	0
Cottondale	33.6886	-90.5675	9.1	6	44.6	634.1	10046.4	1996	1996-12-10	NA	70	NA	NA
Cypress Lake	32.6129	-90.9058	88.4	8	17.1	9514.6	629.1	1996	1996-12-10	0	70	0	0
Darlove	33.2406	-90.7342	2.6	10	32.7	638.6	17227.9	1996	1996-12-10	0	70	0	0
Desoto Lake	34.1401	-90.8307	894.3	1	5.9	10090.4	51.8	1996	1996-12-10	0	70	0	0
Dianna	33.5694	-90.2991	30.4	17	72.3	2402.4	11045.9	1996	1996-12-10	NA	70	NA	NA
Dump Lake	32.6483	-90.5976	174.3	3	42.9	871.6	288.7	1996	1996-12-10	0	70	0	0
Duncan Marine	33.3875	-90.5837	14.6	21	47.9	1266.7	21198.6	1996	1996-12-10	0	70	0	0
Dutch Brake	33.2848	-90.682	60.2	14	38	795.4	17262.1	1996	1996-12-10	500	70	1	644
Eagle Bend	32.8184	-90.4555	10.7	8	56.4	1248	4566.7	1996	1996-12-10	NA	70	NA	NA
Eagle Lake, Humphreys Co.	33.1513	-90.3444	92.1	13	68.4	2097.2	9723	1996	1996-12-10	10	70	1	13
Eagle Lake, Warren Co.	32.4956	-91.0103	1940	6	6.5	13287.2	0	1996	1996-12-10	25	70	1	32
Ellison brake	33.4253	-90.4084	60.9	22	64.2	2206.2	17188.6	1996	1996-12-10	2000	70	1	2575
Estill	33.2241	-90.9223	7.9	8	15.2	5810.6	5698.2	1996	1996-12-10	NA	70	NA	NA
Flower Lake	34.6027	-90.5075	155.3	6	4.6	11594.7	849.7	1996	1996-12-10	NA	70	NA	NA
Frog Leg Lake	33.544	-90.2902	38.8	17	74.1	2470.8	11383.4	1996	1996-12-10	NA	70	NA	NA
Fulton Lake	33.0131	-90.6535	12.3	7	39.3	919.3	13114.1	1996	1996-12-10	0	70	0	0
Gayden Brake	33.4726	-90.3454	82	18	70.5	2043.3	15119.9	1996	1996-12-10	NA	70	NA	NA
Goose Pond/Grassy/Tippo	33.6275	-90.1359	42.1	8	82.6	2086.8	624.6	1996	1996-12-10	300	70	1	386
Grassy Lake	33.668	-90.1309	37.2	7	80.7	1769.1	384	1996	1996-12-10	NA	70	NA	NA
Grittman Brake	33.8426	-90.5423	102.8	2	38	948.4	2465.3	1996	1996-12-10	0	70	0	0
Gut Brake/ New Lake Henry Bayou	33.5869	-90.3155	37.2	14	70.2	2326.7	11731.7	1996	1996-12-10	NA	70	NA	NA
Halpino	32.46	-91.0061	177.7	6	2.9	13093.8	0	1996	1996-12-10	0	70	0	0
Horseshoe Lake	33.2404	-90.274	324.9	13	75.3	2318.5	4540.4	1996	1996-12-10	500	70	1	644
Issaquena/Steele Bayou	32.4548	-90.8953	16.1	6	10	11669.1	0	1996	1996-12-10	0	70	0	0
Johnson Brake	32.9731	-90.4315	71.3	12	59.1	1871.4	7955.1	1996	1996-12-10	NA	70	NA	NA
Kilby Brake	33.0347	-90.5055	30.8	15	53.3	1890.3	14542.2	1996	1996-12-10	NA	70	NA	NA
Lake Beulah	33.7663	-91.0238	406.2	3	2.3	11519.7	766.4	1996	1996-12-10	0	70	0	0
Lake Bolivar	33.6249	-91.0582	286.2	3	6.6	12430.4	894	1996	1996-12-10	0	70	0	0
LAKE CHARLIE CAPPS (Lake Bolivar CO.)	33.8599	-90.9653	199.4	1	7.5	11453.6	510.1	1996	1996-12-10	500	70	1	644
Lake Chicot, AR	33.283	-91.1743	2024.9	4	1.4	13653.8	2532.7	1996	1996-12-10	NA	70	NA	NA
Lake Ferguson	33.4543	-91.0871	1125	4	2.1	13082.9	2320.6	1996	1996-12-10	1000	70	1	1288
Lake Henry Bayou	33.5433	-90.3408	29.5	17	69.8	2314.5	14314.2	1996	1996-12-10	NA	70	NA	NA
Lake Jackson	33.0491	-91.1067	86.8	5	3.5	11615.3	1512.2	1996	1996-12-10	NA	70	NA	NA
Lake Lee	33.2795	-91.0833	672.2	6	2.2	13468.9	2699.1	1996	1996-12-10	NA	70	NA	NA
Lake Port, AR	33.2391	-91.137	198.3	6	1.4	13929.1	2698.4	1996	1996-12-10	2000	70	1	2575
Lake Providence, LA	32.8568	-91.2118	556.1	4	6.2	11289.5	696.7	1996	1996-12-10	NA	70	NA	NA
Lake Tyranza	34.5656	-90.3027	9.2	5	21.5	3783.9	1122.4	1996	1996-12-10	NA	70	NA	NA
Lake Washington	33.1005	-91.0778	1194.8	8	2.7	11926.7	2478.2	1996	1996-12-10	1200	70	1	1545
Lake Whittington	33.664	-91.0927	1382.3	3	5.5	12140	772.6	1996	1996-12-10	1500	70	1	1932
Little Eagle (Grinnel Run)	33.1558	-90.3585	43.3	14	67.1	2141	11353.3	1996	1996-12-10	0	70	0	0
Little Mossy Lake	33.3436	-90.4278	123.6	21	62.3	2464.4	17288.7	1996	1996-12-10	300	70	1	386
Long Lake	34.3807	-90.5617	135.7	4	3.4	9558.4	16.7	1996	1996-12-10	0	70	0	0
Mahanna NWR	32.5598	-90.8837	18.9	7	18.3	9294.1	279.3	1996	1996-12-10	NA	70	NA	NA
Matthews Brake	33.3759	-90.2621	153.4	15	77.8	2444.8	7238.6	1996	1996-12-10	1000	70	1	1288
McCoy Lake	33.409	-90.453	13	21	60	2180.2	19183.3	1996	1996-12-10	NA	70	NA	NA
McIntyre Scatters	33.6822	-90.1731	169.3	9	76.5	1891.9	1274.3	1996	1996-12-10	6	70	1	8
Moon Lake	34.4347	-90.5041	945.9	6	5.3	9288.4	104.8	1996	1996-12-10	0	70	0	0
Morgan Brake	33.2358	-90.1923	14.9	9	82.8	1666	2761.4	1996	1996-12-10	NA	70	NA	NA
Mossy Lake	33.3585	-90.3954	86.1	23	65.5	2497.9	15700.4	1996	1996-12-10	NA	70	NA	NA
Pee Dee Lake	33.6698	-90.4162	37.2	12	58.7	1549.5	10722.9	1996	1996-12-10	NA	70	NA	NA
Phillips Bayou	34.4906	-90.4749	46.2	8	8	10200.1	797.3	1996	1996-12-10	0	70	0	0
River Chute	32.9755	-91.0869	155.7	6	2.4	11812	1578.8	1996	1996-12-10	0	70	0	0
Round Lake, LA	32.8327	-91.176	39.1	3	2	11334	858.2	1996	1996-12-10	600	70	1	773
Sharkey Bayou (Lightline)	33.6161	-90.0744	234.1	7	88.1	1837.7	313.6	1996	1996-12-10	0	70	0	0
Six Mile Lake	33.6953	-90.1998	189.7	9	73.6	1897	1848	1996	1996-12-10	15	70	1	19
Sky Lake	33.2798	-90.5071	158.6	21	54.2	1649.6	20793.2	1996	1996-12-10	0	70	0	0
Snake Creek	33.2021	-90.3884	82.4	18	64.4	2316.9	13526.9	1996	1996-12-10	100	70	1	129
Snake Creek West	33.1966	-90.4136	11.1	17	62	2223.9	15505.1	1996	1996-12-10	0	70	0	0
Stinson Brake	33.4447	-90.571	15.9	18	49.3	1293.5	19857.6	1996	1996-12-10	0	70	0	0
Stuart Ridge	32.836	-90.4945	47.2	9	53.3	1213.7	5070.7	1996	1996-12-10	0	70	0	0
Sunflower	33.5618	-90.5264	6.5	16	53.3	1160.9	15877.6	1996	1996-12-10	NA	70	NA	NA
Sunflower West	33.5789	-90.5395	5.8	15	51.4	1038.9	15469.4	1996	1996-12-10	NA	70	NA	NA
Swamp Roost	33.032	-91.0797	116.6	5	5.8	11345.7	1518.4	1996	1996-12-10	0	70	0	0
Swan Lake (Clarksdale)	34.2946	-90.493	110.2	3	14.8	5821.7	78.4	1996	1996-12-10	NA	70	NA	NA
Swan Lake (Yazoo)	33.1079	-91.0036	162.4	7	8.1	10392.5	3813.5	1996	1996-12-10	NA	70	NA	NA
Tchula Brake	33.1698	-90.2359	59.2	9	78.5	1782	3476.2	1996	1996-12-10	2000	70	1	2575
Third Bridge Lake	33.3991	-90.1533	20.9	7	87.9	2035.9	1999.1	1996	1996-12-10	NA	70	NA	NA
Tunica Lake (Tunica Cut-off)	34.6867	-90.4626	1524.2	5	4.2	11678.4	1199.9	1996	1996-12-10	0	70	0	0
Tutwiler	34.0084	-90.3782	23.9	1	43.6	1611.2	663.1	1996	1996-12-10	NA	70	NA	NA
Viney Lake	33.2535	-90.7265	9.6	10	33.6	666	17121.8	1996	1996-12-10	500	70	1	644
W. Hole	32.8832	-90.4127	14.7	9	60.6	1666.8	5375.6	1996	1996-12-10	NA	70	NA	NA
Wasp Lake	33.2415	-90.4514	14.7	19	58.8	2262.6	19118.3	1996	1996-12-10	0	70	0	0
Well Springs/Plaquemine Bayou	32.9275	-90.7932	11.4	2	25	143.1	3846.9	1996	1996-12-10	NA	70	NA	NA
Whiting Lake	32.7453	-91.023	20.7	5	3.3	11293.7	1604.7	1996	1996-12-10	NA	70	NA	NA
Whittington Channel	32.9148	-90.5586	29.3	10	46.9	1202	8214.8	1996	1996-12-10	0	70	0	0
Wolf/Broad	32.8855	-90.5074	482.9	9	51.7	1316	6047.6	1996	1996-12-10	10	70	1	13
Yazoo Channel	32.6209	-90.7391	50	3	30.9	908.6	471.8	1996	1996-12-10	0	70	0	0
Yazoo City	32.8897	-90.3919	55.6	9	62.5	1736.5	5268.4	1996	1996-12-10	10	70	1	13
Albermarle	32.6384	-91.0123	327.2	7	7.3	12898.1	958.1	1996	1996-12-21	NA	81	NA	NA
Alligator	34.0656	-90.7054	27.8	1	15.3	6035.6	654.5	1996	1996-12-21	NA	81	NA	NA
Baird Lake	33.438	-90.5445	8.8	19	51.7	1418.5	20312.5	1996	1996-12-21	NA	81	NA	NA
Bear Lake	34.5256	-90.4657	17.3	7	7	10638.8	859.7	1996	1996-12-21	NA	81	NA	NA
Beaver Dam Bayou	33.2437	-90.5276	13.2	21	51.8	1691.2	20416.2	1996	1996-12-21	0	81	0	0
Beaver Pond	33.3415	-90.5168	7.1	22	54.1	1552.8	21803.7	1996	1996-12-21	NA	81	NA	NA
Beaverdam Lake	34.6079	-90.4231	604.2	6	11.6	10349.9	1114	1996	1996-12-21	NA	81	NA	NA
Bee Lake	33.0452	-90.332	545.1	11	69.4	2056	6598.2	1996	1996-12-21	NA	81	NA	NA
Binson Lake	33.4993	-90.6215	4.1	13	45.7	828.5	16061	1996	1996-12-21	NA	81	NA	NA
Blake Lake	33.6689	-90.4152	37.2	12	58.8	1578.7	10714.3	1996	1996-12-21	NA	81	NA	NA
Bogue Philia Cutoff	33.3648	-90.7549	5	11	32.1	558.7	12634.7	1996	1996-12-21	0	81	0	0
Brumfield Reservoir	33.5271	-90.4386	11.7	19	62.3	1724.9	16648.9	1996	1996-12-21	NA	81	NA	NA
Buzzard Bayou Lake	33.9721	-90.2537	290.4	1	55	1673.9	252.8	1996	1996-12-21	NA	81	NA	NA
Charlewan	33.3047	-90.5492	14.7	20	50.5	1358.6	21848.9	1996	1996-12-21	NA	81	NA	NA
Chotard Lake	32.5852	-91.0303	574.6	7	6.7	13105.4	570	1996	1996-12-21	NA	81	NA	NA
Clark Lake	32.941	-90.4443	25.1	10	57.7	1712.7	7180.8	1996	1996-12-21	NA	81	NA	NA
Cole Lake	33.2178	-90.6264	39.4	16	42.3	1014.3	17776.1	1996	1996-12-21	NA	81	NA	NA
Cordy Brake	33.3788	-90.4983	22.7	23	55.8	1900.1	20549.1	1996	1996-12-21	NA	81	NA	NA
Cottondale	33.6886	-90.5675	9.1	6	44.6	634.1	10046.4	1996	1996-12-21	NA	81	NA	NA
Cypress Lake	32.6129	-90.9058	88.4	8	17.1	9514.6	629.1	1996	1996-12-21	0	81	0	0
Darlove	33.2406	-90.7342	2.6	10	32.7	638.6	17227.9	1996	1996-12-21	0	81	0	0
Desoto Lake	34.1401	-90.8307	894.3	1	5.9	10090.4	51.8	1996	1996-12-21	NA	81	NA	NA
Dianna	33.5694	-90.2991	30.4	17	72.3	2402.4	11045.9	1996	1996-12-21	NA	81	NA	NA
Dump Lake	32.6483	-90.5976	174.3	3	42.9	871.6	288.7	1996	1996-12-21	10	81	1	13
Duncan Marine	33.3875	-90.5837	14.6	21	47.9	1266.7	21198.6	1996	1996-12-21	NA	81	NA	NA
Dutch Brake	33.2848	-90.682	60.2	14	38	795.4	17262.1	1996	1996-12-21	200	81	1	258
Eagle Bend	32.8184	-90.4555	10.7	8	56.4	1248	4566.7	1996	1996-12-21	NA	81	NA	NA
Eagle Lake, Humphreys Co.	33.1513	-90.3444	92.1	13	68.4	2097.2	9723	1996	1996-12-21	NA	81	NA	NA
Eagle Lake, Warren Co.	32.4956	-91.0103	1940	6	6.5	13287.2	0	1996	1996-12-21	300	81	1	386
Ellison brake	33.4253	-90.4084	60.9	22	64.2	2206.2	17188.6	1996	1996-12-21	NA	81	NA	NA
Estill	33.2241	-90.9223	7.9	8	15.2	5810.6	5698.2	1996	1996-12-21	NA	81	NA	NA
Flower Lake	34.6027	-90.5075	155.3	6	4.6	11594.7	849.7	1996	1996-12-21	NA	81	NA	NA
Frog Leg Lake	33.544	-90.2902	38.8	17	74.1	2470.8	11383.4	1996	1996-12-21	NA	81	NA	NA
Fulton Lake	33.0131	-90.6535	12.3	7	39.3	919.3	13114.1	1996	1996-12-21	0	81	0	0
Gayden Brake	33.4726	-90.3454	82	18	70.5	2043.3	15119.9	1996	1996-12-21	NA	81	NA	NA
Goose Pond/Grassy/Tippo	33.6275	-90.1359	42.1	8	82.6	2086.8	624.6	1996	1996-12-21	NA	81	NA	NA
Grassy Lake	33.668	-90.1309	37.2	7	80.7	1769.1	384	1996	1996-12-21	NA	81	NA	NA
Grittman Brake	33.8426	-90.5423	102.8	2	38	948.4	2465.3	1996	1996-12-21	NA	81	NA	NA
Gut Brake/ New Lake Henry Bayou	33.5869	-90.3155	37.2	14	70.2	2326.7	11731.7	1996	1996-12-21	NA	81	NA	NA
Halpino	32.46	-91.0061	177.7	6	2.9	13093.8	0	1996	1996-12-21	0	81	0	0
Horseshoe Lake	33.2404	-90.274	324.9	13	75.3	2318.5	4540.4	1996	1996-12-21	NA	81	NA	NA
Issaquena/Steele Bayou	32.4548	-90.8953	16.1	6	10	11669.1	0	1996	1996-12-21	0	81	0	0
Johnson Brake	32.9731	-90.4315	71.3	12	59.1	1871.4	7955.1	1996	1996-12-21	NA	81	NA	NA
Kilby Brake	33.0347	-90.5055	30.8	15	53.3	1890.3	14542.2	1996	1996-12-21	NA	81	NA	NA
Lake Beulah	33.7663	-91.0238	406.2	3	2.3	11519.7	766.4	1996	1996-12-21	200	81	1	258
Lake Bolivar	33.6249	-91.0582	286.2	3	6.6	12430.4	894	1996	1996-12-21	0	81	0	0
LAKE CHARLIE CAPPS (Lake Bolivar CO.)	33.8599	-90.9653	199.4	1	7.5	11453.6	510.1	1996	1996-12-21	1500	81	1	1932
Lake Chicot, AR	33.283	-91.1743	2024.9	4	1.4	13653.8	2532.7	1996	1996-12-21	NA	81	NA	NA
Lake Ferguson	33.4543	-91.0871	1125	4	2.1	13082.9	2320.6	1996	1996-12-21	500	81	1	644
Lake Henry Bayou	33.5433	-90.3408	29.5	17	69.8	2314.5	14314.2	1996	1996-12-21	NA	81	NA	NA
Lake Jackson	33.0491	-91.1067	86.8	5	3.5	11615.3	1512.2	1996	1996-12-21	NA	81	NA	NA
Lake Lee	33.2795	-91.0833	672.2	6	2.2	13468.9	2699.1	1996	1996-12-21	NA	81	NA	NA
Lake Port, AR	33.2391	-91.137	198.3	6	1.4	13929.1	2698.4	1996	1996-12-21	1000	81	1	1288
Lake Providence, LA	32.8568	-91.2118	556.1	4	6.2	11289.5	696.7	1996	1996-12-21	NA	81	NA	NA
Lake Tyranza	34.5656	-90.3027	9.2	5	21.5	3783.9	1122.4	1996	1996-12-21	NA	81	NA	NA
Lake Washington	33.1005	-91.0778	1194.8	8	2.7	11926.7	2478.2	1996	1996-12-21	12000	81	1	15453
Lake Whittington	33.664	-91.0927	1382.3	3	5.5	12140	772.6	1996	1996-12-21	500	81	1	644
Little Eagle (Grinnel Run)	33.1558	-90.3585	43.3	14	67.1	2141	11353.3	1996	1996-12-21	NA	81	NA	NA
Little Mossy Lake	33.3436	-90.4278	123.6	21	62.3	2464.4	17288.7	1996	1996-12-21	NA	81	NA	NA
Long Lake	34.3807	-90.5617	135.7	4	3.4	9558.4	16.7	1996	1996-12-21	0	81	0	0
Mahanna NWR	32.5598	-90.8837	18.9	7	18.3	9294.1	279.3	1996	1996-12-21	NA	81	NA	NA
Matthews Brake	33.3759	-90.2621	153.4	15	77.8	2444.8	7238.6	1996	1996-12-21	NA	81	NA	NA
McCoy Lake	33.409	-90.453	13	21	60	2180.2	19183.3	1996	1996-12-21	NA	81	NA	NA
McIntyre Scatters	33.6822	-90.1731	169.3	9	76.5	1891.9	1274.3	1996	1996-12-21	NA	81	NA	NA
Moon Lake	34.4347	-90.5041	945.9	6	5.3	9288.4	104.8	1996	1996-12-21	200	81	1	258
Morgan Brake	33.2358	-90.1923	14.9	9	82.8	1666	2761.4	1996	1996-12-21	NA	81	NA	NA
Mossy Lake	33.3585	-90.3954	86.1	23	65.5	2497.9	15700.4	1996	1996-12-21	NA	81	NA	NA
Pee Dee Lake	33.6698	-90.4162	37.2	12	58.7	1549.5	10722.9	1996	1996-12-21	NA	81	NA	NA
Phillips Bayou	34.4906	-90.4749	46.2	8	8	10200.1	797.3	1996	1996-12-21	0	81	0	0
River Chute	32.9755	-91.0869	155.7	6	2.4	11812	1578.8	1996	1996-12-21	0	81	0	0
Round Lake, LA	32.8327	-91.176	39.1	3	2	11334	858.2	1996	1996-12-21	1500	81	1	1932
Sharkey Bayou (Lightline)	33.6161	-90.0744	234.1	7	88.1	1837.7	313.6	1996	1996-12-21	NA	81	NA	NA
Six Mile Lake	33.6953	-90.1998	189.7	9	73.6	1897	1848	1996	1996-12-21	NA	81	NA	NA
Sky Lake	33.2798	-90.5071	158.6	21	54.2	1649.6	20793.2	1996	1996-12-21	NA	81	NA	NA
Snake Creek	33.2021	-90.3884	82.4	18	64.4	2316.9	13526.9	1996	1996-12-21	NA	81	NA	NA
Snake Creek West	33.1966	-90.4136	11.1	17	62	2223.9	15505.1	1996	1996-12-21	0	81	0	0
Stinson Brake	33.4447	-90.571	15.9	18	49.3	1293.5	19857.6	1996	1996-12-21	NA	81	NA	NA
Stuart Ridge	32.836	-90.4945	47.2	9	53.3	1213.7	5070.7	1996	1996-12-21	0	81	0	0
Sunflower	33.5618	-90.5264	6.5	16	53.3	1160.9	15877.6	1996	1996-12-21	NA	81	NA	NA
Sunflower West	33.5789	-90.5395	5.8	15	51.4	1038.9	15469.4	1996	1996-12-21	NA	81	NA	NA
Swamp Roost	33.032	-91.0797	116.6	5	5.8	11345.7	1518.4	1996	1996-12-21	0	81	0	0
Swan Lake (Clarksdale)	34.2946	-90.493	110.2	3	14.8	5821.7	78.4	1996	1996-12-21	NA	81	NA	NA
Swan Lake (Yazoo)	33.1079	-91.0036	162.4	7	8.1	10392.5	3813.5	1996	1996-12-21	NA	81	NA	NA
Tchula Brake	33.1698	-90.2359	59.2	9	78.5	1782	3476.2	1996	1996-12-21	NA	81	NA	NA
Third Bridge Lake	33.3991	-90.1533	20.9	7	87.9	2035.9	1999.1	1996	1996-12-21	NA	81	NA	NA
Tunica Lake (Tunica Cut-off)	34.6867	-90.4626	1524.2	5	4.2	11678.4	1199.9	1996	1996-12-21	NA	81	NA	NA
Tutwiler	34.0084	-90.3782	23.9	1	43.6	1611.2	663.1	1996	1996-12-21	NA	81	NA	NA
Viney Lake	33.2535	-90.7265	9.6	10	33.6	666	17121.8	1996	1996-12-21	1000	81	1	1288
W. Hole	32.8832	-90.4127	14.7	9	60.6	1666.8	5375.6	1996	1996-12-21	NA	81	NA	NA
Wasp Lake	33.2415	-90.4514	14.7	19	58.8	2262.6	19118.3	1996	1996-12-21	NA	81	NA	NA
Well Springs/Plaquemine Bayou	32.9275	-90.7932	11.4	2	25	143.1	3846.9	1996	1996-12-21	NA	81	NA	NA
Whiting Lake	32.7453	-91.023	20.7	5	3.3	11293.7	1604.7	1996	1996-12-21	NA	81	NA	NA
Whittington Channel	32.9148	-90.5586	29.3	10	46.9	1202	8214.8	1996	1996-12-21	0	81	0	0
Wolf/Broad	32.8855	-90.5074	482.9	9	51.7	1316	6047.6	1996	1996-12-21	10	81	1	13
Yazoo Channel	32.6209	-90.7391	50	3	30.9	908.6	471.8	1996	1996-12-21	0	81	0	0
Yazoo City	32.8897	-90.3919	55.6	9	62.5	1736.5	5268.4	1996	1996-12-21	0	81	0	0
Albermarle	32.6384	-91.0123	327.2	7	7.3	12898.1	958.1	1996	1997-01-12	NA	103	NA	NA
Alligator	34.0656	-90.7054	27.8	1	15.3	6035.6	654.5	1996	1997-01-12	NA	103	NA	NA
Baird Lake	33.438	-90.5445	8.8	19	51.7	1418.5	20312.5	1996	1997-01-12	NA	103	NA	NA
Bear Lake	34.5256	-90.4657	17.3	7	7	10638.8	859.7	1996	1997-01-12	0	103	0	0
Beaver Dam Bayou	33.2437	-90.5276	13.2	21	51.8	1691.2	20416.2	1996	1997-01-12	0	103	0	0
Beaver Pond	33.3415	-90.5168	7.1	22	54.1	1552.8	21803.7	1996	1997-01-12	NA	103	NA	NA
Beaverdam Lake	34.6079	-90.4231	604.2	6	11.6	10349.9	1114	1996	1997-01-12	0	103	0	0
Bee Lake	33.0452	-90.332	545.1	11	69.4	2056	6598.2	1996	1997-01-12	1000	103	1	1288
Binson Lake	33.4993	-90.6215	4.1	13	45.7	828.5	16061	1996	1997-01-12	NA	103	NA	NA
Blake Lake	33.6689	-90.4152	37.2	12	58.8	1578.7	10714.3	1996	1997-01-12	500	103	1	644
Bogue Philia Cutoff	33.3648	-90.7549	5	11	32.1	558.7	12634.7	1996	1997-01-12	0	103	0	0
Brumfield Reservoir	33.5271	-90.4386	11.7	19	62.3	1724.9	16648.9	1996	1997-01-12	NA	103	NA	NA
Buzzard Bayou Lake	33.9721	-90.2537	290.4	1	55	1673.9	252.8	1996	1997-01-12	0	103	0	0
Charlewan	33.3047	-90.5492	14.7	20	50.5	1358.6	21848.9	1996	1997-01-12	25	103	1	32
Chotard Lake	32.5852	-91.0303	574.6	7	6.7	13105.4	570	1996	1997-01-12	NA	103	NA	NA
Clark Lake	32.941	-90.4443	25.1	10	57.7	1712.7	7180.8	1996	1997-01-12	NA	103	NA	NA
Cole Lake	33.2178	-90.6264	39.4	16	42.3	1014.3	17776.1	1996	1997-01-12	NA	103	NA	NA
Cordy Brake	33.3788	-90.4983	22.7	23	55.8	1900.1	20549.1	1996	1997-01-12	0	103	0	0
Cottondale	33.6886	-90.5675	9.1	6	44.6	634.1	10046.4	1996	1997-01-12	NA	103	NA	NA
Cypress Lake	32.6129	-90.9058	88.4	8	17.1	9514.6	629.1	1996	1997-01-12	2000	103	1	2575
Darlove	33.2406	-90.7342	2.6	10	32.7	638.6	17227.9	1996	1997-01-12	0	103	0	0
Desoto Lake	34.1401	-90.8307	894.3	1	5.9	10090.4	51.8	1996	1997-01-12	500	103	1	644
Dianna	33.5694	-90.2991	30.4	17	72.3	2402.4	11045.9	1996	1997-01-12	NA	103	NA	NA
Dump Lake	32.6483	-90.5976	174.3	3	42.9	871.6	288.7	1996	1997-01-12	25	103	1	32
Duncan Marine	33.3875	-90.5837	14.6	21	47.9	1266.7	21198.6	1996	1997-01-12	0	103	0	0
Dutch Brake	33.2848	-90.682	60.2	14	38	795.4	17262.1	1996	1997-01-12	1000	103	1	1288
Eagle Bend	32.8184	-90.4555	10.7	8	56.4	1248	4566.7	1996	1997-01-12	NA	103	NA	NA
Eagle Lake, Humphreys Co.	33.1513	-90.3444	92.1	13	68.4	2097.2	9723	1996	1997-01-12	500	103	1	644
Eagle Lake, Warren Co.	32.4956	-91.0103	1940	6	6.5	13287.2	0	1996	1997-01-12	4000	103	1	5151
Ellison brake	33.4253	-90.4084	60.9	22	64.2	2206.2	17188.6	1996	1997-01-12	1000	103	1	1288
Estill	33.2241	-90.9223	7.9	8	15.2	5810.6	5698.2	1996	1997-01-12	NA	103	NA	NA
Flower Lake	34.6027	-90.5075	155.3	6	4.6	11594.7	849.7	1996	1997-01-12	NA	103	NA	NA
Frog Leg Lake	33.544	-90.2902	38.8	17	74.1	2470.8	11383.4	1996	1997-01-12	NA	103	NA	NA
Fulton Lake	33.0131	-90.6535	12.3	7	39.3	919.3	13114.1	1996	1997-01-12	NA	103	NA	NA
Gayden Brake	33.4726	-90.3454	82	18	70.5	2043.3	15119.9	1996	1997-01-12	NA	103	NA	NA
Goose Pond/Grassy/Tippo	33.6275	-90.1359	42.1	8	82.6	2086.8	624.6	1996	1997-01-12	0	103	0	0
Grassy Lake	33.668	-90.1309	37.2	7	80.7	1769.1	384	1996	1997-01-12	NA	103	NA	NA
Grittman Brake	33.8426	-90.5423	102.8	2	38	948.4	2465.3	1996	1997-01-12	0	103	0	0
Gut Brake/ New Lake Henry Bayou	33.5869	-90.3155	37.2	14	70.2	2326.7	11731.7	1996	1997-01-12	NA	103	NA	NA
Halpino	32.46	-91.0061	177.7	6	2.9	13093.8	0	1996	1997-01-12	200	103	1	258
Horseshoe Lake	33.2404	-90.274	324.9	13	75.3	2318.5	4540.4	1996	1997-01-12	25	103	1	32
Issaquena/Steele Bayou	32.4548	-90.8953	16.1	6	10	11669.1	0	1996	1997-01-12	0	103	0	0
Johnson Brake	32.9731	-90.4315	71.3	12	59.1	1871.4	7955.1	1996	1997-01-12	NA	103	NA	NA
Kilby Brake	33.0347	-90.5055	30.8	15	53.3	1890.3	14542.2	1996	1997-01-12	NA	103	NA	NA
Lake Beulah	33.7663	-91.0238	406.2	3	2.3	11519.7	766.4	1996	1997-01-12	0	103	0	0
Lake Bolivar	33.6249	-91.0582	286.2	3	6.6	12430.4	894	1996	1997-01-12	100	103	1	129
LAKE CHARLIE CAPPS (Lake Bolivar CO.)	33.8599	-90.9653	199.4	1	7.5	11453.6	510.1	1996	1997-01-12	50	103	1	64
Lake Chicot, AR	33.283	-91.1743	2024.9	4	1.4	13653.8	2532.7	1996	1997-01-12	NA	103	NA	NA
Lake Ferguson	33.4543	-91.0871	1125	4	2.1	13082.9	2320.6	1996	1997-01-12	2000	103	1	2575
Lake Henry Bayou	33.5433	-90.3408	29.5	17	69.8	2314.5	14314.2	1996	1997-01-12	NA	103	NA	NA
Lake Jackson	33.0491	-91.1067	86.8	5	3.5	11615.3	1512.2	1996	1997-01-12	NA	103	NA	NA
Lake Lee	33.2795	-91.0833	672.2	6	2.2	13468.9	2699.1	1996	1997-01-12	NA	103	NA	NA
Lake Port, AR	33.2391	-91.137	198.3	6	1.4	13929.1	2698.4	1996	1997-01-12	1000	103	1	1288
Lake Providence, LA	32.8568	-91.2118	556.1	4	6.2	11289.5	696.7	1996	1997-01-12	NA	103	NA	NA
Lake Tyranza	34.5656	-90.3027	9.2	5	21.5	3783.9	1122.4	1996	1997-01-12	NA	103	NA	NA
Lake Washington	33.1005	-91.0778	1194.8	8	2.7	11926.7	2478.2	1996	1997-01-12	7000	103	1	9014
Lake Whittington	33.664	-91.0927	1382.3	3	5.5	12140	772.6	1996	1997-01-12	25	103	1	32
Little Eagle (Grinnel Run)	33.1558	-90.3585	43.3	14	67.1	2141	11353.3	1996	1997-01-12	0	103	0	0
Little Mossy Lake	33.3436	-90.4278	123.6	21	62.3	2464.4	17288.7	1996	1997-01-12	200	103	1	258
Long Lake	34.3807	-90.5617	135.7	4	3.4	9558.4	16.7	1996	1997-01-12	0	103	0	0
Mahanna NWR	32.5598	-90.8837	18.9	7	18.3	9294.1	279.3	1996	1997-01-12	NA	103	NA	NA
Matthews Brake	33.3759	-90.2621	153.4	15	77.8	2444.8	7238.6	1996	1997-01-12	1000	103	1	1288
McCoy Lake	33.409	-90.453	13	21	60	2180.2	19183.3	1996	1997-01-12	NA	103	NA	NA
McIntyre Scatters	33.6822	-90.1731	169.3	9	76.5	1891.9	1274.3	1996	1997-01-12	0	103	0	0
Moon Lake	34.4347	-90.5041	945.9	6	5.3	9288.4	104.8	1996	1997-01-12	75	103	1	97
Morgan Brake	33.2358	-90.1923	14.9	9	82.8	1666	2761.4	1996	1997-01-12	NA	103	NA	NA
Mossy Lake	33.3585	-90.3954	86.1	23	65.5	2497.9	15700.4	1996	1997-01-12	NA	103	NA	NA
Pee Dee Lake	33.6698	-90.4162	37.2	12	58.7	1549.5	10722.9	1996	1997-01-12	NA	103	NA	NA
Phillips Bayou	34.4906	-90.4749	46.2	8	8	10200.1	797.3	1996	1997-01-12	0	103	0	0
River Chute	32.9755	-91.0869	155.7	6	2.4	11812	1578.8	1996	1997-01-12	0	103	0	0
Round Lake, LA	32.8327	-91.176	39.1	3	2	11334	858.2	1996	1997-01-12	2000	103	1	2575
Sharkey Bayou (Lightline)	33.6161	-90.0744	234.1	7	88.1	1837.7	313.6	1996	1997-01-12	0	103	0	0
Six Mile Lake	33.6953	-90.1998	189.7	9	73.6	1897	1848	1996	1997-01-12	0	103	0	0
Sky Lake	33.2798	-90.5071	158.6	21	54.2	1649.6	20793.2	1996	1997-01-12	0	103	0	0
Snake Creek	33.2021	-90.3884	82.4	18	64.4	2316.9	13526.9	1996	1997-01-12	500	103	1	644
Snake Creek West	33.1966	-90.4136	11.1	17	62	2223.9	15505.1	1996	1997-01-12	0	103	0	0
Stinson Brake	33.4447	-90.571	15.9	18	49.3	1293.5	19857.6	1996	1997-01-12	0	103	0	0
Stuart Ridge	32.836	-90.4945	47.2	9	53.3	1213.7	5070.7	1996	1997-01-12	0	103	0	0
Sunflower	33.5618	-90.5264	6.5	16	53.3	1160.9	15877.6	1996	1997-01-12	NA	103	NA	NA
Sunflower West	33.5789	-90.5395	5.8	15	51.4	1038.9	15469.4	1996	1997-01-12	NA	103	NA	NA
Swamp Roost	33.032	-91.0797	116.6	5	5.8	11345.7	1518.4	1996	1997-01-12	0	103	0	0
Swan Lake (Clarksdale)	34.2946	-90.493	110.2	3	14.8	5821.7	78.4	1996	1997-01-12	NA	103	NA	NA
Swan Lake (Yazoo)	33.1079	-91.0036	162.4	7	8.1	10392.5	3813.5	1996	1997-01-12	NA	103	NA	NA
Tchula Brake	33.1698	-90.2359	59.2	9	78.5	1782	3476.2	1996	1997-01-12	0	103	0	0
Third Bridge Lake	33.3991	-90.1533	20.9	7	87.9	2035.9	1999.1	1996	1997-01-12	NA	103	NA	NA
Tunica Lake (Tunica Cut-off)	34.6867	-90.4626	1524.2	5	4.2	11678.4	1199.9	1996	1997-01-12	0	103	0	0
Tutwiler	34.0084	-90.3782	23.9	1	43.6	1611.2	663.1	1996	1997-01-12	NA	103	NA	NA
Viney Lake	33.2535	-90.7265	9.6	10	33.6	666	17121.8	1996	1997-01-12	10	103	1	13
W. Hole	32.8832	-90.4127	14.7	9	60.6	1666.8	5375.6	1996	1997-01-12	NA	103	NA	NA
Wasp Lake	33.2415	-90.4514	14.7	19	58.8	2262.6	19118.3	1996	1997-01-12	25	103	1	32
Well Springs/Plaquemine Bayou	32.9275	-90.7932	11.4	2	25	143.1	3846.9	1996	1997-01-12	NA	103	NA	NA
Whiting Lake	32.7453	-91.023	20.7	5	3.3	11293.7	1604.7	1996	1997-01-12	NA	103	NA	NA
Whittington Channel	32.9148	-90.5586	29.3	10	46.9	1202	8214.8	1996	1997-01-12	0	103	0	0
Wolf/Broad	32.8855	-90.5074	482.9	9	51.7	1316	6047.6	1996	1997-01-12	0	103	0	0
Yazoo Channel	32.6209	-90.7391	50	3	30.9	908.6	471.8	1996	1997-01-12	NA	103	NA	NA
Yazoo City	32.8897	-90.3919	55.6	9	62.5	1736.5	5268.4	1996	1997-01-12	0	103	0	0
Albermarle	32.6384	-91.0123	327.2	7	7.3	12898.1	958.1	1996	1997-01-17	NA	108	NA	NA
Alligator	34.0656	-90.7054	27.8	1	15.3	6035.6	654.5	1996	1997-01-17	NA	108	NA	NA
Baird Lake	33.438	-90.5445	8.8	19	51.7	1418.5	20312.5	1996	1997-01-17	NA	108	NA	NA
Bear Lake	34.5256	-90.4657	17.3	7	7	10638.8	859.7	1996	1997-01-17	0	108	0	0
Beaver Dam Bayou	33.2437	-90.5276	13.2	21	51.8	1691.2	20416.2	1996	1997-01-17	0	108	0	0
Beaver Pond	33.3415	-90.5168	7.1	22	54.1	1552.8	21803.7	1996	1997-01-17	NA	108	NA	NA
Beaverdam Lake	34.6079	-90.4231	604.2	6	11.6	10349.9	1114	1996	1997-01-17	0	108	0	0
Bee Lake	33.0452	-90.332	545.1	11	69.4	2056	6598.2	1996	1997-01-17	200	108	1	258
Binson Lake	33.4993	-90.6215	4.1	13	45.7	828.5	16061	1996	1997-01-17	NA	108	NA	NA
Blake Lake	33.6689	-90.4152	37.2	12	58.8	1578.7	10714.3	1996	1997-01-17	0	108	0	0
Bogue Philia Cutoff	33.3648	-90.7549	5	11	32.1	558.7	12634.7	1996	1997-01-17	0	108	0	0
Brumfield Reservoir	33.5271	-90.4386	11.7	19	62.3	1724.9	16648.9	1996	1997-01-17	NA	108	NA	NA
Buzzard Bayou Lake	33.9721	-90.2537	290.4	1	55	1673.9	252.8	1996	1997-01-17	0	108	0	0
Charlewan	33.3047	-90.5492	14.7	20	50.5	1358.6	21848.9	1996	1997-01-17	0	108	0	0
Chotard Lake	32.5852	-91.0303	574.6	7	6.7	13105.4	570	1996	1997-01-17	NA	108	NA	NA
Clark Lake	32.941	-90.4443	25.1	10	57.7	1712.7	7180.8	1996	1997-01-17	NA	108	NA	NA
Cole Lake	33.2178	-90.6264	39.4	16	42.3	1014.3	17776.1	1996	1997-01-17	NA	108	NA	NA
Cordy Brake	33.3788	-90.4983	22.7	23	55.8	1900.1	20549.1	1996	1997-01-17	NA	108	NA	NA
Cottondale	33.6886	-90.5675	9.1	6	44.6	634.1	10046.4	1996	1997-01-17	NA	108	NA	NA
Cypress Lake	32.6129	-90.9058	88.4	8	17.1	9514.6	629.1	1996	1997-01-17	0	108	0	0
Darlove	33.2406	-90.7342	2.6	10	32.7	638.6	17227.9	1996	1997-01-17	0	108	0	0
Desoto Lake	34.1401	-90.8307	894.3	1	5.9	10090.4	51.8	1996	1997-01-17	0	108	0	0
Dianna	33.5694	-90.2991	30.4	17	72.3	2402.4	11045.9	1996	1997-01-17	NA	108	NA	NA
Dump Lake	32.6483	-90.5976	174.3	3	42.9	871.6	288.7	1996	1997-01-17	25	108	1	32
Duncan Marine	33.3875	-90.5837	14.6	21	47.9	1266.7	21198.6	1996	1997-01-17	0	108	0	0
Dutch Brake	33.2848	-90.682	60.2	14	38	795.4	17262.1	1996	1997-01-17	500	108	1	644
Eagle Bend	32.8184	-90.4555	10.7	8	56.4	1248	4566.7	1996	1997-01-17	NA	108	NA	NA
Eagle Lake, Humphreys Co.	33.1513	-90.3444	92.1	13	68.4	2097.2	9723	1996	1997-01-17	1000	108	1	1288
Eagle Lake, Warren Co.	32.4956	-91.0103	1940	6	6.5	13287.2	0	1996	1997-01-17	15000	108	1	19316
Ellison brake	33.4253	-90.4084	60.9	22	64.2	2206.2	17188.6	1996	1997-01-17	0	108	0	0
Estill	33.2241	-90.9223	7.9	8	15.2	5810.6	5698.2	1996	1997-01-17	NA	108	NA	NA
Flower Lake	34.6027	-90.5075	155.3	6	4.6	11594.7	849.7	1996	1997-01-17	NA	108	NA	NA
Frog Leg Lake	33.544	-90.2902	38.8	17	74.1	2470.8	11383.4	1996	1997-01-17	NA	108	NA	NA
Fulton Lake	33.0131	-90.6535	12.3	7	39.3	919.3	13114.1	1996	1997-01-17	0	108	0	0
Gayden Brake	33.4726	-90.3454	82	18	70.5	2043.3	15119.9	1996	1997-01-17	NA	108	NA	NA
Goose Pond/Grassy/Tippo	33.6275	-90.1359	42.1	8	82.6	2086.8	624.6	1996	1997-01-17	0	108	0	0
Grassy Lake	33.668	-90.1309	37.2	7	80.7	1769.1	384	1996	1997-01-17	NA	108	NA	NA
Grittman Brake	33.8426	-90.5423	102.8	2	38	948.4	2465.3	1996	1997-01-17	0	108	0	0
Gut Brake/ New Lake Henry Bayou	33.5869	-90.3155	37.2	14	70.2	2326.7	11731.7	1996	1997-01-17	NA	108	NA	NA
Halpino	32.46	-91.0061	177.7	6	2.9	13093.8	0	1996	1997-01-17	25	108	1	32
Horseshoe Lake	33.2404	-90.274	324.9	13	75.3	2318.5	4540.4	1996	1997-01-17	1000	108	1	1288
Issaquena/Steele Bayou	32.4548	-90.8953	16.1	6	10	11669.1	0	1996	1997-01-17	2000	108	1	2575
Johnson Brake	32.9731	-90.4315	71.3	12	59.1	1871.4	7955.1	1996	1997-01-17	NA	108	NA	NA
Kilby Brake	33.0347	-90.5055	30.8	15	53.3	1890.3	14542.2	1996	1997-01-17	NA	108	NA	NA
Lake Beulah	33.7663	-91.0238	406.2	3	2.3	11519.7	766.4	1996	1997-01-17	0	108	0	0
Lake Bolivar	33.6249	-91.0582	286.2	3	6.6	12430.4	894	1996	1997-01-17	0	108	0	0
LAKE CHARLIE CAPPS (Lake Bolivar CO.)	33.8599	-90.9653	199.4	1	7.5	11453.6	510.1	1996	1997-01-17	0	108	0	0
Lake Chicot, AR	33.283	-91.1743	2024.9	4	1.4	13653.8	2532.7	1996	1997-01-17	NA	108	NA	NA
Lake Ferguson	33.4543	-91.0871	1125	4	2.1	13082.9	2320.6	1996	1997-01-17	500	108	1	644
Lake Henry Bayou	33.5433	-90.3408	29.5	17	69.8	2314.5	14314.2	1996	1997-01-17	NA	108	NA	NA
Lake Jackson	33.0491	-91.1067	86.8	5	3.5	11615.3	1512.2	1996	1997-01-17	NA	108	NA	NA
Lake Lee	33.2795	-91.0833	672.2	6	2.2	13468.9	2699.1	1996	1997-01-17	NA	108	NA	NA
Lake Port, AR	33.2391	-91.137	198.3	6	1.4	13929.1	2698.4	1996	1997-01-17	0	108	0	0
Lake Providence, LA	32.8568	-91.2118	556.1	4	6.2	11289.5	696.7	1996	1997-01-17	NA	108	NA	NA
Lake Tyranza	34.5656	-90.3027	9.2	5	21.5	3783.9	1122.4	1996	1997-01-17	NA	108	NA	NA
Lake Washington	33.1005	-91.0778	1194.8	8	2.7	11926.7	2478.2	1996	1997-01-17	15000	108	1	19316
Lake Whittington	33.664	-91.0927	1382.3	3	5.5	12140	772.6	1996	1997-01-17	10	108	1	13
Little Eagle (Grinnel Run)	33.1558	-90.3585	43.3	14	67.1	2141	11353.3	1996	1997-01-17	25	108	1	32
Little Mossy Lake	33.3436	-90.4278	123.6	21	62.3	2464.4	17288.7	1996	1997-01-17	0	108	0	0
Long Lake	34.3807	-90.5617	135.7	4	3.4	9558.4	16.7	1996	1997-01-17	0	108	0	0
Mahanna NWR	32.5598	-90.8837	18.9	7	18.3	9294.1	279.3	1996	1997-01-17	NA	108	NA	NA
Matthews Brake	33.3759	-90.2621	153.4	15	77.8	2444.8	7238.6	1996	1997-01-17	1000	108	1	1288
McCoy Lake	33.409	-90.453	13	21	60	2180.2	19183.3	1996	1997-01-17	NA	108	NA	NA
McIntyre Scatters	33.6822	-90.1731	169.3	9	76.5	1891.9	1274.3	1996	1997-01-17	0	108	0	0
Moon Lake	34.4347	-90.5041	945.9	6	5.3	9288.4	104.8	1996	1997-01-17	25	108	1	32
Morgan Brake	33.2358	-90.1923	14.9	9	82.8	1666	2761.4	1996	1997-01-17	NA	108	NA	NA
Mossy Lake	33.3585	-90.3954	86.1	23	65.5	2497.9	15700.4	1996	1997-01-17	NA	108	NA	NA
Pee Dee Lake	33.6698	-90.4162	37.2	12	58.7	1549.5	10722.9	1996	1997-01-17	NA	108	NA	NA
Phillips Bayou	34.4906	-90.4749	46.2	8	8	10200.1	797.3	1996	1997-01-17	0	108	0	0
River Chute	32.9755	-91.0869	155.7	6	2.4	11812	1578.8	1996	1997-01-17	0	108	0	0
Round Lake, LA	32.8327	-91.176	39.1	3	2	11334	858.2	1996	1997-01-17	0	108	0	0
Sharkey Bayou (Lightline)	33.6161	-90.0744	234.1	7	88.1	1837.7	313.6	1996	1997-01-17	0	108	0	0
Six Mile Lake	33.6953	-90.1998	189.7	9	73.6	1897	1848	1996	1997-01-17	0	108	0	0
Sky Lake	33.2798	-90.5071	158.6	21	54.2	1649.6	20793.2	1996	1997-01-17	0	108	0	0
Snake Creek	33.2021	-90.3884	82.4	18	64.4	2316.9	13526.9	1996	1997-01-17	25	108	1	32
Snake Creek West	33.1966	-90.4136	11.1	17	62	2223.9	15505.1	1996	1997-01-17	0	108	0	0
Stinson Brake	33.4447	-90.571	15.9	18	49.3	1293.5	19857.6	1996	1997-01-17	0	108	0	0
Stuart Ridge	32.836	-90.4945	47.2	9	53.3	1213.7	5070.7	1996	1997-01-17	0	108	0	0
Sunflower	33.5618	-90.5264	6.5	16	53.3	1160.9	15877.6	1996	1997-01-17	NA	108	NA	NA
Sunflower West	33.5789	-90.5395	5.8	15	51.4	1038.9	15469.4	1996	1997-01-17	NA	108	NA	NA
Swamp Roost	33.032	-91.0797	116.6	5	5.8	11345.7	1518.4	1996	1997-01-17	0	108	0	0
Swan Lake (Clarksdale)	34.2946	-90.493	110.2	3	14.8	5821.7	78.4	1996	1997-01-17	NA	108	NA	NA
Swan Lake (Yazoo)	33.1079	-91.0036	162.4	7	8.1	10392.5	3813.5	1996	1997-01-17	NA	108	NA	NA
Tchula Brake	33.1698	-90.2359	59.2	9	78.5	1782	3476.2	1996	1997-01-17	0	108	0	0
Third Bridge Lake	33.3991	-90.1533	20.9	7	87.9	2035.9	1999.1	1996	1997-01-17	NA	108	NA	NA
Tunica Lake (Tunica Cut-off)	34.6867	-90.4626	1524.2	5	4.2	11678.4	1199.9	1996	1997-01-17	0	108	0	0
Tutwiler	34.0084	-90.3782	23.9	1	43.6	1611.2	663.1	1996	1997-01-17	NA	108	NA	NA
Viney Lake	33.2535	-90.7265	9.6	10	33.6	666	17121.8	1996	1997-01-17	0	108	0	0
W. Hole	32.8832	-90.4127	14.7	9	60.6	1666.8	5375.6	1996	1997-01-17	NA	108	NA	NA
Wasp Lake	33.2415	-90.4514	14.7	19	58.8	2262.6	19118.3	1996	1997-01-17	0	108	0	0
Well Springs/Plaquemine Bayou	32.9275	-90.7932	11.4	2	25	143.1	3846.9	1996	1997-01-17	NA	108	NA	NA
Whiting Lake	32.7453	-91.023	20.7	5	3.3	11293.7	1604.7	1996	1997-01-17	NA	108	NA	NA
Whittington Channel	32.9148	-90.5586	29.3	10	46.9	1202	8214.8	1996	1997-01-17	0	108	0	0
Wolf/Broad	32.8855	-90.5074	482.9	9	51.7	1316	6047.6	1996	1997-01-17	10	108	1	13
Yazoo Channel	32.6209	-90.7391	50	3	30.9	908.6	471.8	1996	1997-01-17	15	108	1	19
Yazoo City	32.8897	-90.3919	55.6	9	62.5	1736.5	5268.4	1996	1997-01-17	100	108	1	129
Albermarle	32.6384	-91.0123	327.2	7	7.3	12898.1	958.1	1996	1997-01-25	NA	116	NA	NA
Alligator	34.0656	-90.7054	27.8	1	15.3	6035.6	654.5	1996	1997-01-25	NA	116	NA	NA
Baird Lake	33.438	-90.5445	8.8	19	51.7	1418.5	20312.5	1996	1997-01-25	NA	116	NA	NA
Bear Lake	34.5256	-90.4657	17.3	7	7	10638.8	859.7	1996	1997-01-25	0	116	0	0
Beaver Dam Bayou	33.2437	-90.5276	13.2	21	51.8	1691.2	20416.2	1996	1997-01-25	NA	116	NA	NA
Beaver Pond	33.3415	-90.5168	7.1	22	54.1	1552.8	21803.7	1996	1997-01-25	NA	116	NA	NA
Beaverdam Lake	34.6079	-90.4231	604.2	6	11.6	10349.9	1114	1996	1997-01-25	0	116	0	0
Bee Lake	33.0452	-90.332	545.1	11	69.4	2056	6598.2	1996	1997-01-25	910	116	1	1172
Binson Lake	33.4993	-90.6215	4.1	13	45.7	828.5	16061	1996	1997-01-25	NA	116	NA	NA
Blake Lake	33.6689	-90.4152	37.2	12	58.8	1578.7	10714.3	1996	1997-01-25	150	116	1	193
Bogue Philia Cutoff	33.3648	-90.7549	5	11	32.1	558.7	12634.7	1996	1997-01-25	0	116	0	0
Brumfield Reservoir	33.5271	-90.4386	11.7	19	62.3	1724.9	16648.9	1996	1997-01-25	NA	116	NA	NA
Buzzard Bayou Lake	33.9721	-90.2537	290.4	1	55	1673.9	252.8	1996	1997-01-25	0	116	0	0
Charlewan	33.3047	-90.5492	14.7	20	50.5	1358.6	21848.9	1996	1997-01-25	0	116	0	0
Chotard Lake	32.5852	-91.0303	574.6	7	6.7	13105.4	570	1996	1997-01-25	10500	116	1	13521
Clark Lake	32.941	-90.4443	25.1	10	57.7	1712.7	7180.8	1996	1997-01-25	NA	116	NA	NA
Cole Lake	33.2178	-90.6264	39.4	16	42.3	1014.3	17776.1	1996	1997-01-25	NA	116	NA	NA
Cordy Brake	33.3788	-90.4983	22.7	23	55.8	1900.1	20549.1	1996	1997-01-25	0	116	0	0
Cottondale	33.6886	-90.5675	9.1	6	44.6	634.1	10046.4	1996	1997-01-25	25	116	1	32
Cypress Lake	32.6129	-90.9058	88.4	8	17.1	9514.6	629.1	1996	1997-01-25	NA	116	NA	NA
Darlove	33.2406	-90.7342	2.6	10	32.7	638.6	17227.9	1996	1997-01-25	0	116	0	0
Desoto Lake	34.1401	-90.8307	894.3	1	5.9	10090.4	51.8	1996	1997-01-25	0	116	0	0
Dianna	33.5694	-90.2991	30.4	17	72.3	2402.4	11045.9	1996	1997-01-25	NA	116	NA	NA
Dump Lake	32.6483	-90.5976	174.3	3	42.9	871.6	288.7	1996	1997-01-25	0	116	0	0
Duncan Marine	33.3875	-90.5837	14.6	21	47.9	1266.7	21198.6	1996	1997-01-25	NA	116	NA	NA
Dutch Brake	33.2848	-90.682	60.2	14	38	795.4	17262.1	1996	1997-01-25	4000	116	1	5151
Eagle Bend	32.8184	-90.4555	10.7	8	56.4	1248	4566.7	1996	1997-01-25	NA	116	NA	NA
Eagle Lake, Humphreys Co.	33.1513	-90.3444	92.1	13	68.4	2097.2	9723	1996	1997-01-25	0	116	0	0
Eagle Lake, Warren Co.	32.4956	-91.0103	1940	6	6.5	13287.2	0	1996	1997-01-25	500	116	1	644
Ellison brake	33.4253	-90.4084	60.9	22	64.2	2206.2	17188.6	1996	1997-01-25	1000	116	1	1288
Estill	33.2241	-90.9223	7.9	8	15.2	5810.6	5698.2	1996	1997-01-25	NA	116	NA	NA
Flower Lake	34.6027	-90.5075	155.3	6	4.6	11594.7	849.7	1996	1997-01-25	NA	116	NA	NA
Frog Leg Lake	33.544	-90.2902	38.8	17	74.1	2470.8	11383.4	1996	1997-01-25	NA	116	NA	NA
Fulton Lake	33.0131	-90.6535	12.3	7	39.3	919.3	13114.1	1996	1997-01-25	0	116	0	0
Gayden Brake	33.4726	-90.3454	82	18	70.5	2043.3	15119.9	1996	1997-01-25	NA	116	NA	NA
Goose Pond/Grassy/Tippo	33.6275	-90.1359	42.1	8	82.6	2086.8	624.6	1996	1997-01-25	500	116	1	644
Grassy Lake	33.668	-90.1309	37.2	7	80.7	1769.1	384	1996	1997-01-25	NA	116	NA	NA
Grittman Brake	33.8426	-90.5423	102.8	2	38	948.4	2465.3	1996	1997-01-25	0	116	0	0
Gut Brake/ New Lake Henry Bayou	33.5869	-90.3155	37.2	14	70.2	2326.7	11731.7	1996	1997-01-25	NA	116	NA	NA
Halpino	32.46	-91.0061	177.7	6	2.9	13093.8	0	1996	1997-01-25	0	116	0	0
Horseshoe Lake	33.2404	-90.274	324.9	13	75.3	2318.5	4540.4	1996	1997-01-25	5	116	1	6
Issaquena/Steele Bayou	32.4548	-90.8953	16.1	6	10	11669.1	0	1996	1997-01-25	350	116	1	451
Johnson Brake	32.9731	-90.4315	71.3	12	59.1	1871.4	7955.1	1996	1997-01-25	NA	116	NA	NA
Kilby Brake	33.0347	-90.5055	30.8	15	53.3	1890.3	14542.2	1996	1997-01-25	NA	116	NA	NA
Lake Beulah	33.7663	-91.0238	406.2	3	2.3	11519.7	766.4	1996	1997-01-25	200	116	1	258
Lake Bolivar	33.6249	-91.0582	286.2	3	6.6	12430.4	894	1996	1997-01-25	0	116	0	0
LAKE CHARLIE CAPPS (Lake Bolivar CO.)	33.8599	-90.9653	199.4	1	7.5	11453.6	510.1	1996	1997-01-25	1000	116	1	1288
Lake Chicot, AR	33.283	-91.1743	2024.9	4	1.4	13653.8	2532.7	1996	1997-01-25	NA	116	NA	NA
Lake Ferguson	33.4543	-91.0871	1125	4	2.1	13082.9	2320.6	1996	1997-01-25	2000	116	1	2575
Lake Henry Bayou	33.5433	-90.3408	29.5	17	69.8	2314.5	14314.2	1996	1997-01-25	NA	116	NA	NA
Lake Jackson	33.0491	-91.1067	86.8	5	3.5	11615.3	1512.2	1996	1997-01-25	NA	116	NA	NA
Lake Lee	33.2795	-91.0833	672.2	6	2.2	13468.9	2699.1	1996	1997-01-25	NA	116	NA	NA
Lake Port, AR	33.2391	-91.137	198.3	6	1.4	13929.1	2698.4	1996	1997-01-25	0	116	0	0
Lake Providence, LA	32.8568	-91.2118	556.1	4	6.2	11289.5	696.7	1996	1997-01-25	NA	116	NA	NA
Lake Tyranza	34.5656	-90.3027	9.2	5	21.5	3783.9	1122.4	1996	1997-01-25	NA	116	NA	NA
Lake Washington	33.1005	-91.0778	1194.8	8	2.7	11926.7	2478.2	1996	1997-01-25	1500	116	1	1932
Lake Whittington	33.664	-91.0927	1382.3	3	5.5	12140	772.6	1996	1997-01-25	8000	116	1	10302
Little Eagle (Grinnel Run)	33.1558	-90.3585	43.3	14	67.1	2141	11353.3	1996	1997-01-25	0	116	0	0
Little Mossy Lake	33.3436	-90.4278	123.6	21	62.3	2464.4	17288.7	1996	1997-01-25	0	116	0	0
Long Lake	34.3807	-90.5617	135.7	4	3.4	9558.4	16.7	1996	1997-01-25	0	116	0	0
Mahanna NWR	32.5598	-90.8837	18.9	7	18.3	9294.1	279.3	1996	1997-01-25	NA	116	NA	NA
Matthews Brake	33.3759	-90.2621	153.4	15	77.8	2444.8	7238.6	1996	1997-01-25	25	116	1	32
McCoy Lake	33.409	-90.453	13	21	60	2180.2	19183.3	1996	1997-01-25	NA	116	NA	NA
McIntyre Scatters	33.6822	-90.1731	169.3	9	76.5	1891.9	1274.3	1996	1997-01-25	0	116	0	0
Moon Lake	34.4347	-90.5041	945.9	6	5.3	9288.4	104.8	1996	1997-01-25	1000	116	1	1288
Morgan Brake	33.2358	-90.1923	14.9	9	82.8	1666	2761.4	1996	1997-01-25	NA	116	NA	NA
Mossy Lake	33.3585	-90.3954	86.1	23	65.5	2497.9	15700.4	1996	1997-01-25	NA	116	NA	NA
Pee Dee Lake	33.6698	-90.4162	37.2	12	58.7	1549.5	10722.9	1996	1997-01-25	NA	116	NA	NA
Phillips Bayou	34.4906	-90.4749	46.2	8	8	10200.1	797.3	1996	1997-01-25	0	116	0	0
River Chute	32.9755	-91.0869	155.7	6	2.4	11812	1578.8	1996	1997-01-25	0	116	0	0
Round Lake, LA	32.8327	-91.176	39.1	3	2	11334	858.2	1996	1997-01-25	50	116	1	64
Sharkey Bayou (Lightline)	33.6161	-90.0744	234.1	7	88.1	1837.7	313.6	1996	1997-01-25	0	116	0	0
Six Mile Lake	33.6953	-90.1998	189.7	9	73.6	1897	1848	1996	1997-01-25	0	116	0	0
Sky Lake	33.2798	-90.5071	158.6	21	54.2	1649.6	20793.2	1996	1997-01-25	0	116	0	0
Snake Creek	33.2021	-90.3884	82.4	18	64.4	2316.9	13526.9	1996	1997-01-25	200	116	1	258
Snake Creek West	33.1966	-90.4136	11.1	17	62	2223.9	15505.1	1996	1997-01-25	0	116	0	0
Stinson Brake	33.4447	-90.571	15.9	18	49.3	1293.5	19857.6	1996	1997-01-25	0	116	0	0
Stuart Ridge	32.836	-90.4945	47.2	9	53.3	1213.7	5070.7	1996	1997-01-25	0	116	0	0
Sunflower	33.5618	-90.5264	6.5	16	53.3	1160.9	15877.6	1996	1997-01-25	NA	116	NA	NA
Sunflower West	33.5789	-90.5395	5.8	15	51.4	1038.9	15469.4	1996	1997-01-25	NA	116	NA	NA
Swamp Roost	33.032	-91.0797	116.6	5	5.8	11345.7	1518.4	1996	1997-01-25	0	116	0	0
Swan Lake (Clarksdale)	34.2946	-90.493	110.2	3	14.8	5821.7	78.4	1996	1997-01-25	NA	116	NA	NA
Swan Lake (Yazoo)	33.1079	-91.0036	162.4	7	8.1	10392.5	3813.5	1996	1997-01-25	NA	116	NA	NA
Tchula Brake	33.1698	-90.2359	59.2	9	78.5	1782	3476.2	1996	1997-01-25	9000	116	1	11590
Third Bridge Lake	33.3991	-90.1533	20.9	7	87.9	2035.9	1999.1	1996	1997-01-25	NA	116	NA	NA
Tunica Lake (Tunica Cut-off)	34.6867	-90.4626	1524.2	5	4.2	11678.4	1199.9	1996	1997-01-25	0	116	0	0
Tutwiler	34.0084	-90.3782	23.9	1	43.6	1611.2	663.1	1996	1997-01-25	NA	116	NA	NA
Viney Lake	33.2535	-90.7265	9.6	10	33.6	666	17121.8	1996	1997-01-25	0	116	0	0
W. Hole	32.8832	-90.4127	14.7	9	60.6	1666.8	5375.6	1996	1997-01-25	NA	116	NA	NA
Wasp Lake	33.2415	-90.4514	14.7	19	58.8	2262.6	19118.3	1996	1997-01-25	0	116	0	0
Well Springs/Plaquemine Bayou	32.9275	-90.7932	11.4	2	25	143.1	3846.9	1996	1997-01-25	NA	116	NA	NA
Whiting Lake	32.7453	-91.023	20.7	5	3.3	11293.7	1604.7	1996	1997-01-25	NA	116	NA	NA
Whittington Channel	32.9148	-90.5586	29.3	10	46.9	1202	8214.8	1996	1997-01-25	0	116	0	0
Wolf/Broad	32.8855	-90.5074	482.9	9	51.7	1316	6047.6	1996	1997-01-25	75	116	1	97
Yazoo Channel	32.6209	-90.7391	50	3	30.9	908.6	471.8	1996	1997-01-25	20	116	1	26
Yazoo City	32.8897	-90.3919	55.6	9	62.5	1736.5	5268.4	1996	1997-01-25	500	116	1	644
Albermarle	32.6384	-91.0123	327.2	7	7.3	12898.1	958.1	1996	1997-01-30	NA	121	NA	NA
Alligator	34.0656	-90.7054	27.8	1	15.3	6035.6	654.5	1996	1997-01-30	NA	121	NA	NA
Baird Lake	33.438	-90.5445	8.8	19	51.7	1418.5	20312.5	1996	1997-01-30	NA	121	NA	NA
Bear Lake	34.5256	-90.4657	17.3	7	7	10638.8	859.7	1996	1997-01-30	NA	121	NA	NA
Beaver Dam Bayou	33.2437	-90.5276	13.2	21	51.8	1691.2	20416.2	1996	1997-01-30	0	121	0	0
Beaver Pond	33.3415	-90.5168	7.1	22	54.1	1552.8	21803.7	1996	1997-01-30	NA	121	NA	NA
Beaverdam Lake	34.6079	-90.4231	604.2	6	11.6	10349.9	1114	1996	1997-01-30	200	121	1	258
Bee Lake	33.0452	-90.332	545.1	11	69.4	2056	6598.2	1996	1997-01-30	2	121	1	3
Binson Lake	33.4993	-90.6215	4.1	13	45.7	828.5	16061	1996	1997-01-30	NA	121	NA	NA
Blake Lake	33.6689	-90.4152	37.2	12	58.8	1578.7	10714.3	1996	1997-01-30	25	121	1	32
Bogue Philia Cutoff	33.3648	-90.7549	5	11	32.1	558.7	12634.7	1996	1997-01-30	50	121	1	64
Brumfield Reservoir	33.5271	-90.4386	11.7	19	62.3	1724.9	16648.9	1996	1997-01-30	NA	121	NA	NA
Buzzard Bayou Lake	33.9721	-90.2537	290.4	1	55	1673.9	252.8	1996	1997-01-30	0	121	0	0
Charlewan	33.3047	-90.5492	14.7	20	50.5	1358.6	21848.9	1996	1997-01-30	0	121	0	0
Chotard Lake	32.5852	-91.0303	574.6	7	6.7	13105.4	570	1996	1997-01-30	10000	121	1	12877
Clark Lake	32.941	-90.4443	25.1	10	57.7	1712.7	7180.8	1996	1997-01-30	NA	121	NA	NA
Cole Lake	33.2178	-90.6264	39.4	16	42.3	1014.3	17776.1	1996	1997-01-30	NA	121	NA	NA
Cordy Brake	33.3788	-90.4983	22.7	23	55.8	1900.1	20549.1	1996	1997-01-30	NA	121	NA	NA
Cottondale	33.6886	-90.5675	9.1	6	44.6	634.1	10046.4	1996	1997-01-30	0	121	0	0
Cypress Lake	32.6129	-90.9058	88.4	8	17.1	9514.6	629.1	1996	1997-01-30	0	121	0	0
Darlove	33.2406	-90.7342	2.6	10	32.7	638.6	17227.9	1996	1997-01-30	0	121	0	0
Desoto Lake	34.1401	-90.8307	894.3	1	5.9	10090.4	51.8	1996	1997-01-30	0	121	0	0
Dianna	33.5694	-90.2991	30.4	17	72.3	2402.4	11045.9	1996	1997-01-30	NA	121	NA	NA
Dump Lake	32.6483	-90.5976	174.3	3	42.9	871.6	288.7	1996	1997-01-30	0	121	0	0
Duncan Marine	33.3875	-90.5837	14.6	21	47.9	1266.7	21198.6	1996	1997-01-30	0	121	0	0
Dutch Brake	33.2848	-90.682	60.2	14	38	795.4	17262.1	1996	1997-01-30	2000	121	1	2575
Eagle Bend	32.8184	-90.4555	10.7	8	56.4	1248	4566.7	1996	1997-01-30	NA	121	NA	NA
Eagle Lake, Humphreys Co.	33.1513	-90.3444	92.1	13	68.4	2097.2	9723	1996	1997-01-30	0	121	0	0
Eagle Lake, Warren Co.	32.4956	-91.0103	1940	6	6.5	13287.2	0	1996	1997-01-30	500	121	1	644
Ellison brake	33.4253	-90.4084	60.9	22	64.2	2206.2	17188.6	1996	1997-01-30	4000	121	1	5151
Estill	33.2241	-90.9223	7.9	8	15.2	5810.6	5698.2	1996	1997-01-30	NA	121	NA	NA
Flower Lake	34.6027	-90.5075	155.3	6	4.6	11594.7	849.7	1996	1997-01-30	NA	121	NA	NA
Frog Leg Lake	33.544	-90.2902	38.8	17	74.1	2470.8	11383.4	1996	1997-01-30	NA	121	NA	NA
Fulton Lake	33.0131	-90.6535	12.3	7	39.3	919.3	13114.1	1996	1997-01-30	200	121	1	258
Gayden Brake	33.4726	-90.3454	82	18	70.5	2043.3	15119.9	1996	1997-01-30	NA	121	NA	NA
Goose Pond/Grassy/Tippo	33.6275	-90.1359	42.1	8	82.6	2086.8	624.6	1996	1997-01-30	0	121	0	0
Grassy Lake	33.668	-90.1309	37.2	7	80.7	1769.1	384	1996	1997-01-30	NA	121	NA	NA
Grittman Brake	33.8426	-90.5423	102.8	2	38	948.4	2465.3	1996	1997-01-30	0	121	0	0
Gut Brake/ New Lake Henry Bayou	33.5869	-90.3155	37.2	14	70.2	2326.7	11731.7	1996	1997-01-30	NA	121	NA	NA
Halpino	32.46	-91.0061	177.7	6	2.9	13093.8	0	1996	1997-01-30	0	121	0	0
Horseshoe Lake	33.2404	-90.274	324.9	13	75.3	2318.5	4540.4	1996	1997-01-30	4	121	1	5
Issaquena/Steele Bayou	32.4548	-90.8953	16.1	6	10	11669.1	0	1996	1997-01-30	600	121	1	773
Johnson Brake	32.9731	-90.4315	71.3	12	59.1	1871.4	7955.1	1996	1997-01-30	NA	121	NA	NA
Kilby Brake	33.0347	-90.5055	30.8	15	53.3	1890.3	14542.2	1996	1997-01-30	NA	121	NA	NA
Lake Beulah	33.7663	-91.0238	406.2	3	2.3	11519.7	766.4	1996	1997-01-30	0	121	0	0
Lake Bolivar	33.6249	-91.0582	286.2	3	6.6	12430.4	894	1996	1997-01-30	0	121	0	0
LAKE CHARLIE CAPPS (Lake Bolivar CO.)	33.8599	-90.9653	199.4	1	7.5	11453.6	510.1	1996	1997-01-30	0	121	0	0
Lake Chicot, AR	33.283	-91.1743	2024.9	4	1.4	13653.8	2532.7	1996	1997-01-30	NA	121	NA	NA
Lake Ferguson	33.4543	-91.0871	1125	4	2.1	13082.9	2320.6	1996	1997-01-30	0	121	0	0
Lake Henry Bayou	33.5433	-90.3408	29.5	17	69.8	2314.5	14314.2	1996	1997-01-30	NA	121	NA	NA
Lake Jackson	33.0491	-91.1067	86.8	5	3.5	11615.3	1512.2	1996	1997-01-30	NA	121	NA	NA
Lake Lee	33.2795	-91.0833	672.2	6	2.2	13468.9	2699.1	1996	1997-01-30	NA	121	NA	NA
Lake Port, AR	33.2391	-91.137	198.3	6	1.4	13929.1	2698.4	1996	1997-01-30	0	121	0	0
Lake Providence, LA	32.8568	-91.2118	556.1	4	6.2	11289.5	696.7	1996	1997-01-30	NA	121	NA	NA
Lake Tyranza	34.5656	-90.3027	9.2	5	21.5	3783.9	1122.4	1996	1997-01-30	NA	121	NA	NA
Lake Washington	33.1005	-91.0778	1194.8	8	2.7	11926.7	2478.2	1996	1997-01-30	3000	121	1	3863
Lake Whittington	33.664	-91.0927	1382.3	3	5.5	12140	772.6	1996	1997-01-30	3000	121	1	3863
Little Eagle (Grinnel Run)	33.1558	-90.3585	43.3	14	67.1	2141	11353.3	1996	1997-01-30	0	121	0	0
Little Mossy Lake	33.3436	-90.4278	123.6	21	62.3	2464.4	17288.7	1996	1997-01-30	0	121	0	0
Long Lake	34.3807	-90.5617	135.7	4	3.4	9558.4	16.7	1996	1997-01-30	0	121	0	0
Mahanna NWR	32.5598	-90.8837	18.9	7	18.3	9294.1	279.3	1996	1997-01-30	NA	121	NA	NA
Matthews Brake	33.3759	-90.2621	153.4	15	77.8	2444.8	7238.6	1996	1997-01-30	0	121	0	0
McCoy Lake	33.409	-90.453	13	21	60	2180.2	19183.3	1996	1997-01-30	NA	121	NA	NA
McIntyre Scatters	33.6822	-90.1731	169.3	9	76.5	1891.9	1274.3	1996	1997-01-30	0	121	0	0
Moon Lake	34.4347	-90.5041	945.9	6	5.3	9288.4	104.8	1996	1997-01-30	2000	121	1	2575
Morgan Brake	33.2358	-90.1923	14.9	9	82.8	1666	2761.4	1996	1997-01-30	NA	121	NA	NA
Mossy Lake	33.3585	-90.3954	86.1	23	65.5	2497.9	15700.4	1996	1997-01-30	NA	121	NA	NA
Pee Dee Lake	33.6698	-90.4162	37.2	12	58.7	1549.5	10722.9	1996	1997-01-30	NA	121	NA	NA
Phillips Bayou	34.4906	-90.4749	46.2	8	8	10200.1	797.3	1996	1997-01-30	0	121	0	0
River Chute	32.9755	-91.0869	155.7	6	2.4	11812	1578.8	1996	1997-01-30	0	121	0	0
Round Lake, LA	32.8327	-91.176	39.1	3	2	11334	858.2	1996	1997-01-30	0	121	0	0
Sharkey Bayou (Lightline)	33.6161	-90.0744	234.1	7	88.1	1837.7	313.6	1996	1997-01-30	0	121	0	0
Six Mile Lake	33.6953	-90.1998	189.7	9	73.6	1897	1848	1996	1997-01-30	0	121	0	0
Sky Lake	33.2798	-90.5071	158.6	21	54.2	1649.6	20793.2	1996	1997-01-30	0	121	0	0
Snake Creek	33.2021	-90.3884	82.4	18	64.4	2316.9	13526.9	1996	1997-01-30	0	121	0	0
Snake Creek West	33.1966	-90.4136	11.1	17	62	2223.9	15505.1	1996	1997-01-30	0	121	0	0
Stinson Brake	33.4447	-90.571	15.9	18	49.3	1293.5	19857.6	1996	1997-01-30	0	121	0	0
Stuart Ridge	32.836	-90.4945	47.2	9	53.3	1213.7	5070.7	1996	1997-01-30	0	121	0	0
Sunflower	33.5618	-90.5264	6.5	16	53.3	1160.9	15877.6	1996	1997-01-30	NA	121	NA	NA
Sunflower West	33.5789	-90.5395	5.8	15	51.4	1038.9	15469.4	1996	1997-01-30	NA	121	NA	NA
Swamp Roost	33.032	-91.0797	116.6	5	5.8	11345.7	1518.4	1996	1997-01-30	0	121	0	0
Swan Lake (Clarksdale)	34.2946	-90.493	110.2	3	14.8	5821.7	78.4	1996	1997-01-30	NA	121	NA	NA
Swan Lake (Yazoo)	33.1079	-91.0036	162.4	7	8.1	10392.5	3813.5	1996	1997-01-30	NA	121	NA	NA
Tchula Brake	33.1698	-90.2359	59.2	9	78.5	1782	3476.2	1996	1997-01-30	6000	121	1	7726
Third Bridge Lake	33.3991	-90.1533	20.9	7	87.9	2035.9	1999.1	1996	1997-01-30	NA	121	NA	NA
Tunica Lake (Tunica Cut-off)	34.6867	-90.4626	1524.2	5	4.2	11678.4	1199.9	1996	1997-01-30	NA	121	NA	NA
Tutwiler	34.0084	-90.3782	23.9	1	43.6	1611.2	663.1	1996	1997-01-30	NA	121	NA	NA
Viney Lake	33.2535	-90.7265	9.6	10	33.6	666	17121.8	1996	1997-01-30	0	121	0	0
W. Hole	32.8832	-90.4127	14.7	9	60.6	1666.8	5375.6	1996	1997-01-30	NA	121	NA	NA
Wasp Lake	33.2415	-90.4514	14.7	19	58.8	2262.6	19118.3	1996	1997-01-30	0	121	0	0
Well Springs/Plaquemine Bayou	32.9275	-90.7932	11.4	2	25	143.1	3846.9	1996	1997-01-30	NA	121	NA	NA
Whiting Lake	32.7453	-91.023	20.7	5	3.3	11293.7	1604.7	1996	1997-01-30	NA	121	NA	NA
Whittington Channel	32.9148	-90.5586	29.3	10	46.9	1202	8214.8	1996	1997-01-30	0	121	0	0
Wolf/Broad	32.8855	-90.5074	482.9	9	51.7	1316	6047.6	1996	1997-01-30	350	121	1	451
Yazoo Channel	32.6209	-90.7391	50	3	30.9	908.6	471.8	1996	1997-01-30	0	121	0	0
Yazoo City	32.8897	-90.3919	55.6	9	62.5	1736.5	5268.4	1996	1997-01-30	500	121	1	644
Albermarle	32.6384	-91.0123	327.2	7	7.3	12898.1	958.1	1996	1997-02-08	NA	130	NA	NA
Alligator	34.0656	-90.7054	27.8	1	15.3	6035.6	654.5	1996	1997-02-08	NA	130	NA	NA
Baird Lake	33.438	-90.5445	8.8	19	51.7	1418.5	20312.5	1996	1997-02-08	NA	130	NA	NA
Bear Lake	34.5256	-90.4657	17.3	7	7	10638.8	859.7	1996	1997-02-08	NA	130	NA	NA
Beaver Dam Bayou	33.2437	-90.5276	13.2	21	51.8	1691.2	20416.2	1996	1997-02-08	0	130	0	0
Beaver Pond	33.3415	-90.5168	7.1	22	54.1	1552.8	21803.7	1996	1997-02-08	NA	130	NA	NA
Beaverdam Lake	34.6079	-90.4231	604.2	6	11.6	10349.9	1114	1996	1997-02-08	NA	130	NA	NA
Bee Lake	33.0452	-90.332	545.1	11	69.4	2056	6598.2	1996	1997-02-08	800	130	1	1030
Binson Lake	33.4993	-90.6215	4.1	13	45.7	828.5	16061	1996	1997-02-08	NA	130	NA	NA
Blake Lake	33.6689	-90.4152	37.2	12	58.8	1578.7	10714.3	1996	1997-02-08	150	130	1	193
Bogue Philia Cutoff	33.3648	-90.7549	5	11	32.1	558.7	12634.7	1996	1997-02-08	NA	130	NA	NA
Brumfield Reservoir	33.5271	-90.4386	11.7	19	62.3	1724.9	16648.9	1996	1997-02-08	NA	130	NA	NA
Buzzard Bayou Lake	33.9721	-90.2537	290.4	1	55	1673.9	252.8	1996	1997-02-08	NA	130	NA	NA
Charlewan	33.3047	-90.5492	14.7	20	50.5	1358.6	21848.9	1996	1997-02-08	0	130	0	0
Chotard Lake	32.5852	-91.0303	574.6	7	6.7	13105.4	570	1996	1997-02-08	7000	130	1	9014
Clark Lake	32.941	-90.4443	25.1	10	57.7	1712.7	7180.8	1996	1997-02-08	NA	130	NA	NA
Cole Lake	33.2178	-90.6264	39.4	16	42.3	1014.3	17776.1	1996	1997-02-08	NA	130	NA	NA
Cordy Brake	33.3788	-90.4983	22.7	23	55.8	1900.1	20549.1	1996	1997-02-08	0	130	0	0
Cottondale	33.6886	-90.5675	9.1	6	44.6	634.1	10046.4	1996	1997-02-08	NA	130	NA	NA
Cypress Lake	32.6129	-90.9058	88.4	8	17.1	9514.6	629.1	1996	1997-02-08	0	130	0	0
Darlove	33.2406	-90.7342	2.6	10	32.7	638.6	17227.9	1996	1997-02-08	0	130	0	0
Desoto Lake	34.1401	-90.8307	894.3	1	5.9	10090.4	51.8	1996	1997-02-08	NA	130	NA	NA
Dianna	33.5694	-90.2991	30.4	17	72.3	2402.4	11045.9	1996	1997-02-08	NA	130	NA	NA
Dump Lake	32.6483	-90.5976	174.3	3	42.9	871.6	288.7	1996	1997-02-08	NA	130	NA	NA
Duncan Marine	33.3875	-90.5837	14.6	21	47.9	1266.7	21198.6	1996	1997-02-08	NA	130	NA	NA
Dutch Brake	33.2848	-90.682	60.2	14	38	795.4	17262.1	1996	1997-02-08	5	130	1	6
Eagle Bend	32.8184	-90.4555	10.7	8	56.4	1248	4566.7	1996	1997-02-08	NA	130	NA	NA
Eagle Lake, Humphreys Co.	33.1513	-90.3444	92.1	13	68.4	2097.2	9723	1996	1997-02-08	0	130	0	0
Eagle Lake, Warren Co.	32.4956	-91.0103	1940	6	6.5	13287.2	0	1996	1997-02-08	1000	130	1	1288
Ellison brake	33.4253	-90.4084	60.9	22	64.2	2206.2	17188.6	1996	1997-02-08	0	130	0	0
Estill	33.2241	-90.9223	7.9	8	15.2	5810.6	5698.2	1996	1997-02-08	NA	130	NA	NA
Flower Lake	34.6027	-90.5075	155.3	6	4.6	11594.7	849.7	1996	1997-02-08	NA	130	NA	NA
Frog Leg Lake	33.544	-90.2902	38.8	17	74.1	2470.8	11383.4	1996	1997-02-08	NA	130	NA	NA
Fulton Lake	33.0131	-90.6535	12.3	7	39.3	919.3	13114.1	1996	1997-02-08	NA	130	NA	NA
Gayden Brake	33.4726	-90.3454	82	18	70.5	2043.3	15119.9	1996	1997-02-08	NA	130	NA	NA
Goose Pond/Grassy/Tippo	33.6275	-90.1359	42.1	8	82.6	2086.8	624.6	1996	1997-02-08	NA	130	NA	NA
Grassy Lake	33.668	-90.1309	37.2	7	80.7	1769.1	384	1996	1997-02-08	NA	130	NA	NA
Grittman Brake	33.8426	-90.5423	102.8	2	38	948.4	2465.3	1996	1997-02-08	NA	130	NA	NA
Gut Brake/ New Lake Henry Bayou	33.5869	-90.3155	37.2	14	70.2	2326.7	11731.7	1996	1997-02-08	NA	130	NA	NA
Halpino	32.46	-91.0061	177.7	6	2.9	13093.8	0	1996	1997-02-08	NA	130	NA	NA
Horseshoe Lake	33.2404	-90.274	324.9	13	75.3	2318.5	4540.4	1996	1997-02-08	0	130	0	0
Issaquena/Steele Bayou	32.4548	-90.8953	16.1	6	10	11669.1	0	1996	1997-02-08	NA	130	NA	NA
Johnson Brake	32.9731	-90.4315	71.3	12	59.1	1871.4	7955.1	1996	1997-02-08	NA	130	NA	NA
Kilby Brake	33.0347	-90.5055	30.8	15	53.3	1890.3	14542.2	1996	1997-02-08	NA	130	NA	NA
Lake Beulah	33.7663	-91.0238	406.2	3	2.3	11519.7	766.4	1996	1997-02-08	NA	130	NA	NA
Lake Bolivar	33.6249	-91.0582	286.2	3	6.6	12430.4	894	1996	1997-02-08	NA	130	NA	NA
LAKE CHARLIE CAPPS (Lake Bolivar CO.)	33.8599	-90.9653	199.4	1	7.5	11453.6	510.1	1996	1997-02-08	NA	130	NA	NA
Lake Chicot, AR	33.283	-91.1743	2024.9	4	1.4	13653.8	2532.7	1996	1997-02-08	NA	130	NA	NA
Lake Ferguson	33.4543	-91.0871	1125	4	2.1	13082.9	2320.6	1996	1997-02-08	NA	130	NA	NA
Lake Henry Bayou	33.5433	-90.3408	29.5	17	69.8	2314.5	14314.2	1996	1997-02-08	NA	130	NA	NA
Lake Jackson	33.0491	-91.1067	86.8	5	3.5	11615.3	1512.2	1996	1997-02-08	NA	130	NA	NA
Lake Lee	33.2795	-91.0833	672.2	6	2.2	13468.9	2699.1	1996	1997-02-08	NA	130	NA	NA
Lake Port, AR	33.2391	-91.137	198.3	6	1.4	13929.1	2698.4	1996	1997-02-08	NA	130	NA	NA
Lake Providence, LA	32.8568	-91.2118	556.1	4	6.2	11289.5	696.7	1996	1997-02-08	NA	130	NA	NA
Lake Tyranza	34.5656	-90.3027	9.2	5	21.5	3783.9	1122.4	1996	1997-02-08	NA	130	NA	NA
Lake Washington	33.1005	-91.0778	1194.8	8	2.7	11926.7	2478.2	1996	1997-02-08	NA	130	NA	NA
Lake Whittington	33.664	-91.0927	1382.3	3	5.5	12140	772.6	1996	1997-02-08	NA	130	NA	NA
Little Eagle (Grinnel Run)	33.1558	-90.3585	43.3	14	67.1	2141	11353.3	1996	1997-02-08	1500	130	1	1932
Little Mossy Lake	33.3436	-90.4278	123.6	21	62.3	2464.4	17288.7	1996	1997-02-08	7000	130	1	9014
Long Lake	34.3807	-90.5617	135.7	4	3.4	9558.4	16.7	1996	1997-02-08	NA	130	NA	NA
Mahanna NWR	32.5598	-90.8837	18.9	7	18.3	9294.1	279.3	1996	1997-02-08	NA	130	NA	NA
Matthews Brake	33.3759	-90.2621	153.4	15	77.8	2444.8	7238.6	1996	1997-02-08	250	130	1	322
McCoy Lake	33.409	-90.453	13	21	60	2180.2	19183.3	1996	1997-02-08	NA	130	NA	NA
McIntyre Scatters	33.6822	-90.1731	169.3	9	76.5	1891.9	1274.3	1996	1997-02-08	NA	130	NA	NA
Moon Lake	34.4347	-90.5041	945.9	6	5.3	9288.4	104.8	1996	1997-02-08	NA	130	NA	NA
Morgan Brake	33.2358	-90.1923	14.9	9	82.8	1666	2761.4	1996	1997-02-08	NA	130	NA	NA
Mossy Lake	33.3585	-90.3954	86.1	23	65.5	2497.9	15700.4	1996	1997-02-08	NA	130	NA	NA
Pee Dee Lake	33.6698	-90.4162	37.2	12	58.7	1549.5	10722.9	1996	1997-02-08	NA	130	NA	NA
Phillips Bayou	34.4906	-90.4749	46.2	8	8	10200.1	797.3	1996	1997-02-08	NA	130	NA	NA
River Chute	32.9755	-91.0869	155.7	6	2.4	11812	1578.8	1996	1997-02-08	NA	130	NA	NA
Round Lake, LA	32.8327	-91.176	39.1	3	2	11334	858.2	1996	1997-02-08	NA	130	NA	NA
Sharkey Bayou (Lightline)	33.6161	-90.0744	234.1	7	88.1	1837.7	313.6	1996	1997-02-08	NA	130	NA	NA
Six Mile Lake	33.6953	-90.1998	189.7	9	73.6	1897	1848	1996	1997-02-08	NA	130	NA	NA
Sky Lake	33.2798	-90.5071	158.6	21	54.2	1649.6	20793.2	1996	1997-02-08	0	130	0	0
Snake Creek	33.2021	-90.3884	82.4	18	64.4	2316.9	13526.9	1996	1997-02-08	300	130	1	386
Snake Creek West	33.1966	-90.4136	11.1	17	62	2223.9	15505.1	1996	1997-02-08	0	130	0	0
Stinson Brake	33.4447	-90.571	15.9	18	49.3	1293.5	19857.6	1996	1997-02-08	NA	130	NA	NA
Stuart Ridge	32.836	-90.4945	47.2	9	53.3	1213.7	5070.7	1996	1997-02-08	NA	130	NA	NA
Sunflower	33.5618	-90.5264	6.5	16	53.3	1160.9	15877.6	1996	1997-02-08	NA	130	NA	NA
Sunflower West	33.5789	-90.5395	5.8	15	51.4	1038.9	15469.4	1996	1997-02-08	NA	130	NA	NA
Swamp Roost	33.032	-91.0797	116.6	5	5.8	11345.7	1518.4	1996	1997-02-08	NA	130	NA	NA
Swan Lake (Clarksdale)	34.2946	-90.493	110.2	3	14.8	5821.7	78.4	1996	1997-02-08	NA	130	NA	NA
Swan Lake (Yazoo)	33.1079	-91.0036	162.4	7	8.1	10392.5	3813.5	1996	1997-02-08	NA	130	NA	NA
Tchula Brake	33.1698	-90.2359	59.2	9	78.5	1782	3476.2	1996	1997-02-08	0	130	0	0
Third Bridge Lake	33.3991	-90.1533	20.9	7	87.9	2035.9	1999.1	1996	1997-02-08	NA	130	NA	NA
Tunica Lake (Tunica Cut-off)	34.6867	-90.4626	1524.2	5	4.2	11678.4	1199.9	1996	1997-02-08	NA	130	NA	NA
Tutwiler	34.0084	-90.3782	23.9	1	43.6	1611.2	663.1	1996	1997-02-08	NA	130	NA	NA
Viney Lake	33.2535	-90.7265	9.6	10	33.6	666	17121.8	1996	1997-02-08	600	130	1	773
W. Hole	32.8832	-90.4127	14.7	9	60.6	1666.8	5375.6	1996	1997-02-08	NA	130	NA	NA
Wasp Lake	33.2415	-90.4514	14.7	19	58.8	2262.6	19118.3	1996	1997-02-08	0	130	0	0
Well Springs/Plaquemine Bayou	32.9275	-90.7932	11.4	2	25	143.1	3846.9	1996	1997-02-08	NA	130	NA	NA
Whiting Lake	32.7453	-91.023	20.7	5	3.3	11293.7	1604.7	1996	1997-02-08	NA	130	NA	NA
Whittington Channel	32.9148	-90.5586	29.3	10	46.9	1202	8214.8	1996	1997-02-08	NA	130	NA	NA
Wolf/Broad	32.8855	-90.5074	482.9	9	51.7	1316	6047.6	1996	1997-02-08	0	130	0	0
Yazoo Channel	32.6209	-90.7391	50	3	30.9	908.6	471.8	1996	1997-02-08	NA	130	NA	NA
Yazoo City	32.8897	-90.3919	55.6	9	62.5	1736.5	5268.4	1996	1997-02-08	NA	130	NA	NA
Albermarle	32.6384	-91.0123	327.2	7	7.3	12898.1	958.1	1996	1997-02-16	NA	138	NA	NA
Alligator	34.0656	-90.7054	27.8	1	15.3	6035.6	654.5	1996	1997-02-16	NA	138	NA	NA
Baird Lake	33.438	-90.5445	8.8	19	51.7	1418.5	20312.5	1996	1997-02-16	NA	138	NA	NA
Bear Lake	34.5256	-90.4657	17.3	7	7	10638.8	859.7	1996	1997-02-16	NA	138	NA	NA
Beaver Dam Bayou	33.2437	-90.5276	13.2	21	51.8	1691.2	20416.2	1996	1997-02-16	NA	138	NA	NA
Beaver Pond	33.3415	-90.5168	7.1	22	54.1	1552.8	21803.7	1996	1997-02-16	NA	138	NA	NA
Beaverdam Lake	34.6079	-90.4231	604.2	6	11.6	10349.9	1114	1996	1997-02-16	0	138	0	0
Bee Lake	33.0452	-90.332	545.1	11	69.4	2056	6598.2	1996	1997-02-16	1900	138	1	2447
Binson Lake	33.4993	-90.6215	4.1	13	45.7	828.5	16061	1996	1997-02-16	NA	138	NA	NA
Blake Lake	33.6689	-90.4152	37.2	12	58.8	1578.7	10714.3	1996	1997-02-16	250	138	1	322
Bogue Philia Cutoff	33.3648	-90.7549	5	11	32.1	558.7	12634.7	1996	1997-02-16	0	138	0	0
Brumfield Reservoir	33.5271	-90.4386	11.7	19	62.3	1724.9	16648.9	1996	1997-02-16	NA	138	NA	NA
Buzzard Bayou Lake	33.9721	-90.2537	290.4	1	55	1673.9	252.8	1996	1997-02-16	0	138	0	0
Charlewan	33.3047	-90.5492	14.7	20	50.5	1358.6	21848.9	1996	1997-02-16	0	138	0	0
Chotard Lake	32.5852	-91.0303	574.6	7	6.7	13105.4	570	1996	1997-02-16	4000	138	1	5151
Clark Lake	32.941	-90.4443	25.1	10	57.7	1712.7	7180.8	1996	1997-02-16	NA	138	NA	NA
Cole Lake	33.2178	-90.6264	39.4	16	42.3	1014.3	17776.1	1996	1997-02-16	NA	138	NA	NA
Cordy Brake	33.3788	-90.4983	22.7	23	55.8	1900.1	20549.1	1996	1997-02-16	0	138	0	0
Cottondale	33.6886	-90.5675	9.1	6	44.6	634.1	10046.4	1996	1997-02-16	0	138	0	0
Cypress Lake	32.6129	-90.9058	88.4	8	17.1	9514.6	629.1	1996	1997-02-16	NA	138	NA	NA
Darlove	33.2406	-90.7342	2.6	10	32.7	638.6	17227.9	1996	1997-02-16	0	138	0	0
Desoto Lake	34.1401	-90.8307	894.3	1	5.9	10090.4	51.8	1996	1997-02-16	5400	138	1	6954
Dianna	33.5694	-90.2991	30.4	17	72.3	2402.4	11045.9	1996	1997-02-16	NA	138	NA	NA
Dump Lake	32.6483	-90.5976	174.3	3	42.9	871.6	288.7	1996	1997-02-16	NA	138	NA	NA
Duncan Marine	33.3875	-90.5837	14.6	21	47.9	1266.7	21198.6	1996	1997-02-16	NA	138	NA	NA
Dutch Brake	33.2848	-90.682	60.2	14	38	795.4	17262.1	1996	1997-02-16	1000	138	1	1288
Eagle Bend	32.8184	-90.4555	10.7	8	56.4	1248	4566.7	1996	1997-02-16	NA	138	NA	NA
Eagle Lake, Humphreys Co.	33.1513	-90.3444	92.1	13	68.4	2097.2	9723	1996	1997-02-16	0	138	0	0
Eagle Lake, Warren Co.	32.4956	-91.0103	1940	6	6.5	13287.2	0	1996	1997-02-16	900	138	1	1159
Ellison brake	33.4253	-90.4084	60.9	22	64.2	2206.2	17188.6	1996	1997-02-16	2500	138	1	3219
Estill	33.2241	-90.9223	7.9	8	15.2	5810.6	5698.2	1996	1997-02-16	NA	138	NA	NA
Flower Lake	34.6027	-90.5075	155.3	6	4.6	11594.7	849.7	1996	1997-02-16	NA	138	NA	NA
Frog Leg Lake	33.544	-90.2902	38.8	17	74.1	2470.8	11383.4	1996	1997-02-16	NA	138	NA	NA
Fulton Lake	33.0131	-90.6535	12.3	7	39.3	919.3	13114.1	1996	1997-02-16	NA	138	NA	NA
Gayden Brake	33.4726	-90.3454	82	18	70.5	2043.3	15119.9	1996	1997-02-16	NA	138	NA	NA
Goose Pond/Grassy/Tippo	33.6275	-90.1359	42.1	8	82.6	2086.8	624.6	1996	1997-02-16	100	138	1	129
Grassy Lake	33.668	-90.1309	37.2	7	80.7	1769.1	384	1996	1997-02-16	NA	138	NA	NA
Grittman Brake	33.8426	-90.5423	102.8	2	38	948.4	2465.3	1996	1997-02-16	0	138	0	0
Gut Brake/ New Lake Henry Bayou	33.5869	-90.3155	37.2	14	70.2	2326.7	11731.7	1996	1997-02-16	NA	138	NA	NA
Halpino	32.46	-91.0061	177.7	6	2.9	13093.8	0	1996	1997-02-16	0	138	0	0
Horseshoe Lake	33.2404	-90.274	324.9	13	75.3	2318.5	4540.4	1996	1997-02-16	0	138	0	0
Issaquena/Steele Bayou	32.4548	-90.8953	16.1	6	10	11669.1	0	1996	1997-02-16	400	138	1	515
Johnson Brake	32.9731	-90.4315	71.3	12	59.1	1871.4	7955.1	1996	1997-02-16	NA	138	NA	NA
Kilby Brake	33.0347	-90.5055	30.8	15	53.3	1890.3	14542.2	1996	1997-02-16	NA	138	NA	NA
Lake Beulah	33.7663	-91.0238	406.2	3	2.3	11519.7	766.4	1996	1997-02-16	50	138	1	64
Lake Bolivar	33.6249	-91.0582	286.2	3	6.6	12430.4	894	1996	1997-02-16	0	138	0	0
LAKE CHARLIE CAPPS (Lake Bolivar CO.)	33.8599	-90.9653	199.4	1	7.5	11453.6	510.1	1996	1997-02-16	10	138	1	13
Lake Chicot, AR	33.283	-91.1743	2024.9	4	1.4	13653.8	2532.7	1996	1997-02-16	NA	138	NA	NA
Lake Ferguson	33.4543	-91.0871	1125	4	2.1	13082.9	2320.6	1996	1997-02-16	700	138	1	901
Lake Henry Bayou	33.5433	-90.3408	29.5	17	69.8	2314.5	14314.2	1996	1997-02-16	250	138	1	322
Lake Jackson	33.0491	-91.1067	86.8	5	3.5	11615.3	1512.2	1996	1997-02-16	NA	138	NA	NA
Lake Lee	33.2795	-91.0833	672.2	6	2.2	13468.9	2699.1	1996	1997-02-16	NA	138	NA	NA
Lake Port, AR	33.2391	-91.137	198.3	6	1.4	13929.1	2698.4	1996	1997-02-16	25	138	1	32
Lake Providence, LA	32.8568	-91.2118	556.1	4	6.2	11289.5	696.7	1996	1997-02-16	NA	138	NA	NA
Lake Tyranza	34.5656	-90.3027	9.2	5	21.5	3783.9	1122.4	1996	1997-02-16	NA	138	NA	NA
Lake Washington	33.1005	-91.0778	1194.8	8	2.7	11926.7	2478.2	1996	1997-02-16	25	138	1	32
Lake Whittington	33.664	-91.0927	1382.3	3	5.5	12140	772.6	1996	1997-02-16	10000	138	1	12877
Little Eagle (Grinnel Run)	33.1558	-90.3585	43.3	14	67.1	2141	11353.3	1996	1997-02-16	800	138	1	1030
Little Mossy Lake	33.3436	-90.4278	123.6	21	62.3	2464.4	17288.7	1996	1997-02-16	800	138	1	1030
Long Lake	34.3807	-90.5617	135.7	4	3.4	9558.4	16.7	1996	1997-02-16	0	138	0	0
Mahanna NWR	32.5598	-90.8837	18.9	7	18.3	9294.1	279.3	1996	1997-02-16	NA	138	NA	NA
Matthews Brake	33.3759	-90.2621	153.4	15	77.8	2444.8	7238.6	1996	1997-02-16	2000	138	1	2575
McCoy Lake	33.409	-90.453	13	21	60	2180.2	19183.3	1996	1997-02-16	NA	138	NA	NA
McIntyre Scatters	33.6822	-90.1731	169.3	9	76.5	1891.9	1274.3	1996	1997-02-16	0	138	0	0
Moon Lake	34.4347	-90.5041	945.9	6	5.3	9288.4	104.8	1996	1997-02-16	600	138	1	773
Morgan Brake	33.2358	-90.1923	14.9	9	82.8	1666	2761.4	1996	1997-02-16	NA	138	NA	NA
Mossy Lake	33.3585	-90.3954	86.1	23	65.5	2497.9	15700.4	1996	1997-02-16	NA	138	NA	NA
Pee Dee Lake	33.6698	-90.4162	37.2	12	58.7	1549.5	10722.9	1996	1997-02-16	NA	138	NA	NA
Phillips Bayou	34.4906	-90.4749	46.2	8	8	10200.1	797.3	1996	1997-02-16	0	138	0	0
River Chute	32.9755	-91.0869	155.7	6	2.4	11812	1578.8	1996	1997-02-16	0	138	0	0
Round Lake, LA	32.8327	-91.176	39.1	3	2	11334	858.2	1996	1997-02-16	200	138	1	258
Sharkey Bayou (Lightline)	33.6161	-90.0744	234.1	7	88.1	1837.7	313.6	1996	1997-02-16	0	138	0	0
Six Mile Lake	33.6953	-90.1998	189.7	9	73.6	1897	1848	1996	1997-02-16	0	138	0	0
Sky Lake	33.2798	-90.5071	158.6	21	54.2	1649.6	20793.2	1996	1997-02-16	0	138	0	0
Snake Creek	33.2021	-90.3884	82.4	18	64.4	2316.9	13526.9	1996	1997-02-16	NA	138	NA	NA
Snake Creek West	33.1966	-90.4136	11.1	17	62	2223.9	15505.1	1996	1997-02-16	0	138	0	0
Stinson Brake	33.4447	-90.571	15.9	18	49.3	1293.5	19857.6	1996	1997-02-16	NA	138	NA	NA
Stuart Ridge	32.836	-90.4945	47.2	9	53.3	1213.7	5070.7	1996	1997-02-16	NA	138	NA	NA
Sunflower	33.5618	-90.5264	6.5	16	53.3	1160.9	15877.6	1996	1997-02-16	NA	138	NA	NA
Sunflower West	33.5789	-90.5395	5.8	15	51.4	1038.9	15469.4	1996	1997-02-16	NA	138	NA	NA
Swamp Roost	33.032	-91.0797	116.6	5	5.8	11345.7	1518.4	1996	1997-02-16	1500	138	1	1932
Swan Lake (Clarksdale)	34.2946	-90.493	110.2	3	14.8	5821.7	78.4	1996	1997-02-16	NA	138	NA	NA
Swan Lake (Yazoo)	33.1079	-91.0036	162.4	7	8.1	10392.5	3813.5	1996	1997-02-16	NA	138	NA	NA
Tchula Brake	33.1698	-90.2359	59.2	9	78.5	1782	3476.2	1996	1997-02-16	0	138	0	0
Third Bridge Lake	33.3991	-90.1533	20.9	7	87.9	2035.9	1999.1	1996	1997-02-16	NA	138	NA	NA
Tunica Lake (Tunica Cut-off)	34.6867	-90.4626	1524.2	5	4.2	11678.4	1199.9	1996	1997-02-16	200	138	1	258
Tutwiler	34.0084	-90.3782	23.9	1	43.6	1611.2	663.1	1996	1997-02-16	NA	138	NA	NA
Viney Lake	33.2535	-90.7265	9.6	10	33.6	666	17121.8	1996	1997-02-16	200	138	1	258
W. Hole	32.8832	-90.4127	14.7	9	60.6	1666.8	5375.6	1996	1997-02-16	NA	138	NA	NA
Wasp Lake	33.2415	-90.4514	14.7	19	58.8	2262.6	19118.3	1996	1997-02-16	0	138	0	0
Well Springs/Plaquemine Bayou	32.9275	-90.7932	11.4	2	25	143.1	3846.9	1996	1997-02-16	NA	138	NA	NA
Whiting Lake	32.7453	-91.023	20.7	5	3.3	11293.7	1604.7	1996	1997-02-16	NA	138	NA	NA
Whittington Channel	32.9148	-90.5586	29.3	10	46.9	1202	8214.8	1996	1997-02-16	NA	138	NA	NA
Wolf/Broad	32.8855	-90.5074	482.9	9	51.7	1316	6047.6	1996	1997-02-16	0	138	0	0
Yazoo Channel	32.6209	-90.7391	50	3	30.9	908.6	471.8	1996	1997-02-16	0	138	0	0
Yazoo City	32.8897	-90.3919	55.6	9	62.5	1736.5	5268.4	1996	1997-02-16	NA	138	NA	NA
Albermarle	32.6384	-91.0123	327.2	7	7.3	12898.1	958.1	1996	1997-02-23	NA	145	NA	NA
Alligator	34.0656	-90.7054	27.8	1	15.3	6035.6	654.5	1996	1997-02-23	NA	145	NA	NA
Baird Lake	33.438	-90.5445	8.8	19	51.7	1418.5	20312.5	1996	1997-02-23	NA	145	NA	NA
Bear Lake	34.5256	-90.4657	17.3	7	7	10638.8	859.7	1996	1997-02-23	NA	145	NA	NA
Beaver Dam Bayou	33.2437	-90.5276	13.2	21	51.8	1691.2	20416.2	1996	1997-02-23	0	145	0	0
Beaver Pond	33.3415	-90.5168	7.1	22	54.1	1552.8	21803.7	1996	1997-02-23	NA	145	NA	NA
Beaverdam Lake	34.6079	-90.4231	604.2	6	11.6	10349.9	1114	1996	1997-02-23	100	145	1	129
Bee Lake	33.0452	-90.332	545.1	11	69.4	2056	6598.2	1996	1997-02-23	1000	145	1	1288
Binson Lake	33.4993	-90.6215	4.1	13	45.7	828.5	16061	1996	1997-02-23	NA	145	NA	NA
Blake Lake	33.6689	-90.4152	37.2	12	58.8	1578.7	10714.3	1996	1997-02-23	400	145	1	515
Bogue Philia Cutoff	33.3648	-90.7549	5	11	32.1	558.7	12634.7	1996	1997-02-23	0	145	0	0
Brumfield Reservoir	33.5271	-90.4386	11.7	19	62.3	1724.9	16648.9	1996	1997-02-23	NA	145	NA	NA
Buzzard Bayou Lake	33.9721	-90.2537	290.4	1	55	1673.9	252.8	1996	1997-02-23	0	145	0	0
Charlewan	33.3047	-90.5492	14.7	20	50.5	1358.6	21848.9	1996	1997-02-23	0	145	0	0
Chotard Lake	32.5852	-91.0303	574.6	7	6.7	13105.4	570	1996	1997-02-23	5000	145	1	6439
Clark Lake	32.941	-90.4443	25.1	10	57.7	1712.7	7180.8	1996	1997-02-23	NA	145	NA	NA
Cole Lake	33.2178	-90.6264	39.4	16	42.3	1014.3	17776.1	1996	1997-02-23	NA	145	NA	NA
Cordy Brake	33.3788	-90.4983	22.7	23	55.8	1900.1	20549.1	1996	1997-02-23	0	145	0	0
Cottondale	33.6886	-90.5675	9.1	6	44.6	634.1	10046.4	1996	1997-02-23	125	145	1	161
Cypress Lake	32.6129	-90.9058	88.4	8	17.1	9514.6	629.1	1996	1997-02-23	0	145	0	0
Darlove	33.2406	-90.7342	2.6	10	32.7	638.6	17227.9	1996	1997-02-23	0	145	0	0
Desoto Lake	34.1401	-90.8307	894.3	1	5.9	10090.4	51.8	1996	1997-02-23	2000	145	1	2575
Dianna	33.5694	-90.2991	30.4	17	72.3	2402.4	11045.9	1996	1997-02-23	NA	145	NA	NA
Dump Lake	32.6483	-90.5976	174.3	3	42.9	871.6	288.7	1996	1997-02-23	0	145	0	0
Duncan Marine	33.3875	-90.5837	14.6	21	47.9	1266.7	21198.6	1996	1997-02-23	0	145	0	0
Dutch Brake	33.2848	-90.682	60.2	14	38	795.4	17262.1	1996	1997-02-23	2500	145	1	3219
Eagle Bend	32.8184	-90.4555	10.7	8	56.4	1248	4566.7	1996	1997-02-23	NA	145	NA	NA
Eagle Lake, Humphreys Co.	33.1513	-90.3444	92.1	13	68.4	2097.2	9723	1996	1997-02-23	0	145	0	0
Eagle Lake, Warren Co.	32.4956	-91.0103	1940	6	6.5	13287.2	0	1996	1997-02-23	1000	145	1	1288
Ellison brake	33.4253	-90.4084	60.9	22	64.2	2206.2	17188.6	1996	1997-02-23	4000	145	1	5151
Estill	33.2241	-90.9223	7.9	8	15.2	5810.6	5698.2	1996	1997-02-23	NA	145	NA	NA
Flower Lake	34.6027	-90.5075	155.3	6	4.6	11594.7	849.7	1996	1997-02-23	NA	145	NA	NA
Frog Leg Lake	33.544	-90.2902	38.8	17	74.1	2470.8	11383.4	1996	1997-02-23	NA	145	NA	NA
Fulton Lake	33.0131	-90.6535	12.3	7	39.3	919.3	13114.1	1996	1997-02-23	0	145	0	0
Gayden Brake	33.4726	-90.3454	82	18	70.5	2043.3	15119.9	1996	1997-02-23	NA	145	NA	NA
Goose Pond/Grassy/Tippo	33.6275	-90.1359	42.1	8	82.6	2086.8	624.6	1996	1997-02-23	0	145	0	0
Grassy Lake	33.668	-90.1309	37.2	7	80.7	1769.1	384	1996	1997-02-23	NA	145	NA	NA
Grittman Brake	33.8426	-90.5423	102.8	2	38	948.4	2465.3	1996	1997-02-23	0	145	0	0
Gut Brake/ New Lake Henry Bayou	33.5869	-90.3155	37.2	14	70.2	2326.7	11731.7	1996	1997-02-23	NA	145	NA	NA
Halpino	32.46	-91.0061	177.7	6	2.9	13093.8	0	1996	1997-02-23	0	145	0	0
Horseshoe Lake	33.2404	-90.274	324.9	13	75.3	2318.5	4540.4	1996	1997-02-23	0	145	0	0
Issaquena/Steele Bayou	32.4548	-90.8953	16.1	6	10	11669.1	0	1996	1997-02-23	400	145	1	515
Johnson Brake	32.9731	-90.4315	71.3	12	59.1	1871.4	7955.1	1996	1997-02-23	NA	145	NA	NA
Kilby Brake	33.0347	-90.5055	30.8	15	53.3	1890.3	14542.2	1996	1997-02-23	NA	145	NA	NA
Lake Beulah	33.7663	-91.0238	406.2	3	2.3	11519.7	766.4	1996	1997-02-23	0	145	0	0
Lake Bolivar	33.6249	-91.0582	286.2	3	6.6	12430.4	894	1996	1997-02-23	0	145	0	0
LAKE CHARLIE CAPPS (Lake Bolivar CO.)	33.8599	-90.9653	199.4	1	7.5	11453.6	510.1	1996	1997-02-23	125	145	1	161
Lake Chicot, AR	33.283	-91.1743	2024.9	4	1.4	13653.8	2532.7	1996	1997-02-23	NA	145	NA	NA
Lake Ferguson	33.4543	-91.0871	1125	4	2.1	13082.9	2320.6	1996	1997-02-23	300	145	1	386
Lake Henry Bayou	33.5433	-90.3408	29.5	17	69.8	2314.5	14314.2	1996	1997-02-23	0	145	0	0
Lake Jackson	33.0491	-91.1067	86.8	5	3.5	11615.3	1512.2	1996	1997-02-23	NA	145	NA	NA
Lake Lee	33.2795	-91.0833	672.2	6	2.2	13468.9	2699.1	1996	1997-02-23	NA	145	NA	NA
Lake Port, AR	33.2391	-91.137	198.3	6	1.4	13929.1	2698.4	1996	1997-02-23	3	145	1	4
Lake Providence, LA	32.8568	-91.2118	556.1	4	6.2	11289.5	696.7	1996	1997-02-23	NA	145	NA	NA
Lake Tyranza	34.5656	-90.3027	9.2	5	21.5	3783.9	1122.4	1996	1997-02-23	NA	145	NA	NA
Lake Washington	33.1005	-91.0778	1194.8	8	2.7	11926.7	2478.2	1996	1997-02-23	0	145	0	0
Lake Whittington	33.664	-91.0927	1382.3	3	5.5	12140	772.6	1996	1997-02-23	7000	145	1	9014
Little Eagle (Grinnel Run)	33.1558	-90.3585	43.3	14	67.1	2141	11353.3	1996	1997-02-23	500	145	1	644
Little Mossy Lake	33.3436	-90.4278	123.6	21	62.3	2464.4	17288.7	1996	1997-02-23	25	145	1	32
Long Lake	34.3807	-90.5617	135.7	4	3.4	9558.4	16.7	1996	1997-02-23	10	145	1	13
Mahanna NWR	32.5598	-90.8837	18.9	7	18.3	9294.1	279.3	1996	1997-02-23	NA	145	NA	NA
Matthews Brake	33.3759	-90.2621	153.4	15	77.8	2444.8	7238.6	1996	1997-02-23	1000	145	1	1288
McCoy Lake	33.409	-90.453	13	21	60	2180.2	19183.3	1996	1997-02-23	NA	145	NA	NA
McIntyre Scatters	33.6822	-90.1731	169.3	9	76.5	1891.9	1274.3	1996	1997-02-23	0	145	0	0
Moon Lake	34.4347	-90.5041	945.9	6	5.3	9288.4	104.8	1996	1997-02-23	100	145	1	129
Morgan Brake	33.2358	-90.1923	14.9	9	82.8	1666	2761.4	1996	1997-02-23	NA	145	NA	NA
Mossy Lake	33.3585	-90.3954	86.1	23	65.5	2497.9	15700.4	1996	1997-02-23	NA	145	NA	NA
Pee Dee Lake	33.6698	-90.4162	37.2	12	58.7	1549.5	10722.9	1996	1997-02-23	NA	145	NA	NA
Phillips Bayou	34.4906	-90.4749	46.2	8	8	10200.1	797.3	1996	1997-02-23	0	145	0	0
River Chute	32.9755	-91.0869	155.7	6	2.4	11812	1578.8	1996	1997-02-23	0	145	0	0
Round Lake, LA	32.8327	-91.176	39.1	3	2	11334	858.2	1996	1997-02-23	250	145	1	322
Sharkey Bayou (Lightline)	33.6161	-90.0744	234.1	7	88.1	1837.7	313.6	1996	1997-02-23	0	145	0	0
Six Mile Lake	33.6953	-90.1998	189.7	9	73.6	1897	1848	1996	1997-02-23	0	145	0	0
Sky Lake	33.2798	-90.5071	158.6	21	54.2	1649.6	20793.2	1996	1997-02-23	0	145	0	0
Snake Creek	33.2021	-90.3884	82.4	18	64.4	2316.9	13526.9	1996	1997-02-23	25	145	1	32
Snake Creek West	33.1966	-90.4136	11.1	17	62	2223.9	15505.1	1996	1997-02-23	0	145	0	0
Stinson Brake	33.4447	-90.571	15.9	18	49.3	1293.5	19857.6	1996	1997-02-23	0	145	0	0
Stuart Ridge	32.836	-90.4945	47.2	9	53.3	1213.7	5070.7	1996	1997-02-23	0	145	0	0
Sunflower	33.5618	-90.5264	6.5	16	53.3	1160.9	15877.6	1996	1997-02-23	NA	145	NA	NA
Sunflower West	33.5789	-90.5395	5.8	15	51.4	1038.9	15469.4	1996	1997-02-23	NA	145	NA	NA
Swamp Roost	33.032	-91.0797	116.6	5	5.8	11345.7	1518.4	1996	1997-02-23	2000	145	1	2575
Swan Lake (Clarksdale)	34.2946	-90.493	110.2	3	14.8	5821.7	78.4	1996	1997-02-23	NA	145	NA	NA
Swan Lake (Yazoo)	33.1079	-91.0036	162.4	7	8.1	10392.5	3813.5	1996	1997-02-23	NA	145	NA	NA
Tchula Brake	33.1698	-90.2359	59.2	9	78.5	1782	3476.2	1996	1997-02-23	0	145	0	0
Third Bridge Lake	33.3991	-90.1533	20.9	7	87.9	2035.9	1999.1	1996	1997-02-23	NA	145	NA	NA
Tunica Lake (Tunica Cut-off)	34.6867	-90.4626	1524.2	5	4.2	11678.4	1199.9	1996	1997-02-23	3500	145	1	4507
Tutwiler	34.0084	-90.3782	23.9	1	43.6	1611.2	663.1	1996	1997-02-23	NA	145	NA	NA
Viney Lake	33.2535	-90.7265	9.6	10	33.6	666	17121.8	1996	1997-02-23	0	145	0	0
W. Hole	32.8832	-90.4127	14.7	9	60.6	1666.8	5375.6	1996	1997-02-23	NA	145	NA	NA
Wasp Lake	33.2415	-90.4514	14.7	19	58.8	2262.6	19118.3	1996	1997-02-23	0	145	0	0
Well Springs/Plaquemine Bayou	32.9275	-90.7932	11.4	2	25	143.1	3846.9	1996	1997-02-23	NA	145	NA	NA
Whiting Lake	32.7453	-91.023	20.7	5	3.3	11293.7	1604.7	1996	1997-02-23	NA	145	NA	NA
Whittington Channel	32.9148	-90.5586	29.3	10	46.9	1202	8214.8	1996	1997-02-23	NA	145	NA	NA
Wolf/Broad	32.8855	-90.5074	482.9	9	51.7	1316	6047.6	1996	1997-02-23	1500	145	1	1932
Yazoo Channel	32.6209	-90.7391	50	3	30.9	908.6	471.8	1996	1997-02-23	0	145	0	0
Yazoo City	32.8897	-90.3919	55.6	9	62.5	1736.5	5268.4	1996	1997-02-23	0	145	0	0
Albermarle	32.6384	-91.0123	327.2	7	7.3	12898.1	958.1	1996	1997-03-03	NA	153	NA	NA
Alligator	34.0656	-90.7054	27.8	1	15.3	6035.6	654.5	1996	1997-03-03	NA	153	NA	NA
Baird Lake	33.438	-90.5445	8.8	19	51.7	1418.5	20312.5	1996	1997-03-03	NA	153	NA	NA
Bear Lake	34.5256	-90.4657	17.3	7	7	10638.8	859.7	1996	1997-03-03	NA	153	NA	NA
Beaver Dam Bayou	33.2437	-90.5276	13.2	21	51.8	1691.2	20416.2	1996	1997-03-03	NA	153	NA	NA
Beaver Pond	33.3415	-90.5168	7.1	22	54.1	1552.8	21803.7	1996	1997-03-03	NA	153	NA	NA
Beaverdam Lake	34.6079	-90.4231	604.2	6	11.6	10349.9	1114	1996	1997-03-03	2200	153	1	2833
Bee Lake	33.0452	-90.332	545.1	11	69.4	2056	6598.2	1996	1997-03-03	600	153	1	773
Binson Lake	33.4993	-90.6215	4.1	13	45.7	828.5	16061	1996	1997-03-03	NA	153	NA	NA
Blake Lake	33.6689	-90.4152	37.2	12	58.8	1578.7	10714.3	1996	1997-03-03	600	153	1	773
Bogue Philia Cutoff	33.3648	-90.7549	5	11	32.1	558.7	12634.7	1996	1997-03-03	0	153	0	0
Brumfield Reservoir	33.5271	-90.4386	11.7	19	62.3	1724.9	16648.9	1996	1997-03-03	NA	153	NA	NA
Buzzard Bayou Lake	33.9721	-90.2537	290.4	1	55	1673.9	252.8	1996	1997-03-03	0	153	0	0
Charlewan	33.3047	-90.5492	14.7	20	50.5	1358.6	21848.9	1996	1997-03-03	NA	153	NA	NA
Chotard Lake	32.5852	-91.0303	574.6	7	6.7	13105.4	570	1996	1997-03-03	1100	153	1	1417
Clark Lake	32.941	-90.4443	25.1	10	57.7	1712.7	7180.8	1996	1997-03-03	NA	153	NA	NA
Cole Lake	33.2178	-90.6264	39.4	16	42.3	1014.3	17776.1	1996	1997-03-03	NA	153	NA	NA
Cordy Brake	33.3788	-90.4983	22.7	23	55.8	1900.1	20549.1	1996	1997-03-03	NA	153	NA	NA
Cottondale	33.6886	-90.5675	9.1	6	44.6	634.1	10046.4	1996	1997-03-03	800	153	1	1030
Cypress Lake	32.6129	-90.9058	88.4	8	17.1	9514.6	629.1	1996	1997-03-03	0	153	0	0
Darlove	33.2406	-90.7342	2.6	10	32.7	638.6	17227.9	1996	1997-03-03	0	153	0	0
Desoto Lake	34.1401	-90.8307	894.3	1	5.9	10090.4	51.8	1996	1997-03-03	1200	153	1	1545
Dianna	33.5694	-90.2991	30.4	17	72.3	2402.4	11045.9	1996	1997-03-03	NA	153	NA	NA
Dump Lake	32.6483	-90.5976	174.3	3	42.9	871.6	288.7	1996	1997-03-03	0	153	0	0
Duncan Marine	33.3875	-90.5837	14.6	21	47.9	1266.7	21198.6	1996	1997-03-03	NA	153	NA	NA
Dutch Brake	33.2848	-90.682	60.2	14	38	795.4	17262.1	1996	1997-03-03	2000	153	1	2575
Eagle Bend	32.8184	-90.4555	10.7	8	56.4	1248	4566.7	1996	1997-03-03	NA	153	NA	NA
Eagle Lake, Humphreys Co.	33.1513	-90.3444	92.1	13	68.4	2097.2	9723	1996	1997-03-03	0	153	0	0
Eagle Lake, Warren Co.	32.4956	-91.0103	1940	6	6.5	13287.2	0	1996	1997-03-03	400	153	1	515
Ellison brake	33.4253	-90.4084	60.9	22	64.2	2206.2	17188.6	1996	1997-03-03	5000	153	1	6439
Estill	33.2241	-90.9223	7.9	8	15.2	5810.6	5698.2	1996	1997-03-03	NA	153	NA	NA
Flower Lake	34.6027	-90.5075	155.3	6	4.6	11594.7	849.7	1996	1997-03-03	NA	153	NA	NA
Frog Leg Lake	33.544	-90.2902	38.8	17	74.1	2470.8	11383.4	1996	1997-03-03	NA	153	NA	NA
Fulton Lake	33.0131	-90.6535	12.3	7	39.3	919.3	13114.1	1996	1997-03-03	0	153	0	0
Gayden Brake	33.4726	-90.3454	82	18	70.5	2043.3	15119.9	1996	1997-03-03	NA	153	NA	NA
Goose Pond/Grassy/Tippo	33.6275	-90.1359	42.1	8	82.6	2086.8	624.6	1996	1997-03-03	0	153	0	0
Grassy Lake	33.668	-90.1309	37.2	7	80.7	1769.1	384	1996	1997-03-03	NA	153	NA	NA
Grittman Brake	33.8426	-90.5423	102.8	2	38	948.4	2465.3	1996	1997-03-03	10	153	1	13
Gut Brake/ New Lake Henry Bayou	33.5869	-90.3155	37.2	14	70.2	2326.7	11731.7	1996	1997-03-03	NA	153	NA	NA
Halpino	32.46	-91.0061	177.7	6	2.9	13093.8	0	1996	1997-03-03	0	153	0	0
Horseshoe Lake	33.2404	-90.274	324.9	13	75.3	2318.5	4540.4	1996	1997-03-03	0	153	0	0
Issaquena/Steele Bayou	32.4548	-90.8953	16.1	6	10	11669.1	0	1996	1997-03-03	300	153	1	386
Johnson Brake	32.9731	-90.4315	71.3	12	59.1	1871.4	7955.1	1996	1997-03-03	NA	153	NA	NA
Kilby Brake	33.0347	-90.5055	30.8	15	53.3	1890.3	14542.2	1996	1997-03-03	NA	153	NA	NA
Lake Beulah	33.7663	-91.0238	406.2	3	2.3	11519.7	766.4	1996	1997-03-03	0	153	0	0
Lake Bolivar	33.6249	-91.0582	286.2	3	6.6	12430.4	894	1996	1997-03-03	3	153	1	4
LAKE CHARLIE CAPPS (Lake Bolivar CO.)	33.8599	-90.9653	199.4	1	7.5	11453.6	510.1	1996	1997-03-03	0	153	0	0
Lake Chicot, AR	33.283	-91.1743	2024.9	4	1.4	13653.8	2532.7	1996	1997-03-03	NA	153	NA	NA
Lake Ferguson	33.4543	-91.0871	1125	4	2.1	13082.9	2320.6	1996	1997-03-03	2500	153	1	3219
Lake Henry Bayou	33.5433	-90.3408	29.5	17	69.8	2314.5	14314.2	1996	1997-03-03	25	153	1	32
Lake Jackson	33.0491	-91.1067	86.8	5	3.5	11615.3	1512.2	1996	1997-03-03	NA	153	NA	NA
Lake Lee	33.2795	-91.0833	672.2	6	2.2	13468.9	2699.1	1996	1997-03-03	NA	153	NA	NA
Lake Port, AR	33.2391	-91.137	198.3	6	1.4	13929.1	2698.4	1996	1997-03-03	10	153	1	13
Lake Providence, LA	32.8568	-91.2118	556.1	4	6.2	11289.5	696.7	1996	1997-03-03	NA	153	NA	NA
Lake Tyranza	34.5656	-90.3027	9.2	5	21.5	3783.9	1122.4	1996	1997-03-03	NA	153	NA	NA
Lake Washington	33.1005	-91.0778	1194.8	8	2.7	11926.7	2478.2	1996	1997-03-03	50	153	1	64
Lake Whittington	33.664	-91.0927	1382.3	3	5.5	12140	772.6	1996	1997-03-03	8000	153	1	10302
Little Eagle (Grinnel Run)	33.1558	-90.3585	43.3	14	67.1	2141	11353.3	1996	1997-03-03	400	153	1	515
Little Mossy Lake	33.3436	-90.4278	123.6	21	62.3	2464.4	17288.7	1996	1997-03-03	0	153	0	0
Long Lake	34.3807	-90.5617	135.7	4	3.4	9558.4	16.7	1996	1997-03-03	8	153	1	10
Mahanna NWR	32.5598	-90.8837	18.9	7	18.3	9294.1	279.3	1996	1997-03-03	NA	153	NA	NA
Matthews Brake	33.3759	-90.2621	153.4	15	77.8	2444.8	7238.6	1996	1997-03-03	100	153	1	129
McCoy Lake	33.409	-90.453	13	21	60	2180.2	19183.3	1996	1997-03-03	NA	153	NA	NA
McIntyre Scatters	33.6822	-90.1731	169.3	9	76.5	1891.9	1274.3	1996	1997-03-03	0	153	0	0
Moon Lake	34.4347	-90.5041	945.9	6	5.3	9288.4	104.8	1996	1997-03-03	250	153	1	322
Morgan Brake	33.2358	-90.1923	14.9	9	82.8	1666	2761.4	1996	1997-03-03	NA	153	NA	NA
Mossy Lake	33.3585	-90.3954	86.1	23	65.5	2497.9	15700.4	1996	1997-03-03	NA	153	NA	NA
Pee Dee Lake	33.6698	-90.4162	37.2	12	58.7	1549.5	10722.9	1996	1997-03-03	NA	153	NA	NA
Phillips Bayou	34.4906	-90.4749	46.2	8	8	10200.1	797.3	1996	1997-03-03	0	153	0	0
River Chute	32.9755	-91.0869	155.7	6	2.4	11812	1578.8	1996	1997-03-03	0	153	0	0
Round Lake, LA	32.8327	-91.176	39.1	3	2	11334	858.2	1996	1997-03-03	300	153	1	386
Sharkey Bayou (Lightline)	33.6161	-90.0744	234.1	7	88.1	1837.7	313.6	1996	1997-03-03	0	153	0	0
Six Mile Lake	33.6953	-90.1998	189.7	9	73.6	1897	1848	1996	1997-03-03	1000	153	1	1288
Sky Lake	33.2798	-90.5071	158.6	21	54.2	1649.6	20793.2	1996	1997-03-03	0	153	0	0
Snake Creek	33.2021	-90.3884	82.4	18	64.4	2316.9	13526.9	1996	1997-03-03	400	153	1	515
Snake Creek West	33.1966	-90.4136	11.1	17	62	2223.9	15505.1	1996	1997-03-03	0	153	0	0
Stinson Brake	33.4447	-90.571	15.9	18	49.3	1293.5	19857.6	1996	1997-03-03	NA	153	NA	NA
Stuart Ridge	32.836	-90.4945	47.2	9	53.3	1213.7	5070.7	1996	1997-03-03	NA	153	NA	NA
Sunflower	33.5618	-90.5264	6.5	16	53.3	1160.9	15877.6	1996	1997-03-03	NA	153	NA	NA
Sunflower West	33.5789	-90.5395	5.8	15	51.4	1038.9	15469.4	1996	1997-03-03	NA	153	NA	NA
Swamp Roost	33.032	-91.0797	116.6	5	5.8	11345.7	1518.4	1996	1997-03-03	1800	153	1	2318
Swan Lake (Clarksdale)	34.2946	-90.493	110.2	3	14.8	5821.7	78.4	1996	1997-03-03	NA	153	NA	NA
Swan Lake (Yazoo)	33.1079	-91.0036	162.4	7	8.1	10392.5	3813.5	1996	1997-03-03	NA	153	NA	NA
Tchula Brake	33.1698	-90.2359	59.2	9	78.5	1782	3476.2	1996	1997-03-03	2200	153	1	2833
Third Bridge Lake	33.3991	-90.1533	20.9	7	87.9	2035.9	1999.1	1996	1997-03-03	NA	153	NA	NA
Tunica Lake (Tunica Cut-off)	34.6867	-90.4626	1524.2	5	4.2	11678.4	1199.9	1996	1997-03-03	1500	153	1	1932
Tutwiler	34.0084	-90.3782	23.9	1	43.6	1611.2	663.1	1996	1997-03-03	NA	153	NA	NA
Viney Lake	33.2535	-90.7265	9.6	10	33.6	666	17121.8	1996	1997-03-03	0	153	0	0
W. Hole	32.8832	-90.4127	14.7	9	60.6	1666.8	5375.6	1996	1997-03-03	NA	153	NA	NA
Wasp Lake	33.2415	-90.4514	14.7	19	58.8	2262.6	19118.3	1996	1997-03-03	0	153	0	0
Well Springs/Plaquemine Bayou	32.9275	-90.7932	11.4	2	25	143.1	3846.9	1996	1997-03-03	NA	153	NA	NA
Whiting Lake	32.7453	-91.023	20.7	5	3.3	11293.7	1604.7	1996	1997-03-03	NA	153	NA	NA
Whittington Channel	32.9148	-90.5586	29.3	10	46.9	1202	8214.8	1996	1997-03-03	0	153	0	0
Wolf/Broad	32.8855	-90.5074	482.9	9	51.7	1316	6047.6	1996	1997-03-03	1600	153	1	2060
Yazoo Channel	32.6209	-90.7391	50	3	30.9	908.6	471.8	1996	1997-03-03	0	153	0	0
Yazoo City	32.8897	-90.3919	55.6	9	62.5	1736.5	5268.4	1996	1997-03-03	25	153	1	32
Albermarle	32.6384	-91.0123	327.2	7	7.3	12898.1	958.1	1996	1997-03-15	NA	165	NA	NA
Alligator	34.0656	-90.7054	27.8	1	15.3	6035.6	654.5	1996	1997-03-15	NA	165	NA	NA
Baird Lake	33.438	-90.5445	8.8	19	51.7	1418.5	20312.5	1996	1997-03-15	NA	165	NA	NA
Bear Lake	34.5256	-90.4657	17.3	7	7	10638.8	859.7	1996	1997-03-15	NA	165	NA	NA
Beaver Dam Bayou	33.2437	-90.5276	13.2	21	51.8	1691.2	20416.2	1996	1997-03-15	0	165	0	0
Beaver Pond	33.3415	-90.5168	7.1	22	54.1	1552.8	21803.7	1996	1997-03-15	NA	165	NA	NA
Beaverdam Lake	34.6079	-90.4231	604.2	6	11.6	10349.9	1114	1996	1997-03-15	1500	165	1	1932
Bee Lake	33.0452	-90.332	545.1	11	69.4	2056	6598.2	1996	1997-03-15	800	165	1	1030
Binson Lake	33.4993	-90.6215	4.1	13	45.7	828.5	16061	1996	1997-03-15	NA	165	NA	NA
Blake Lake	33.6689	-90.4152	37.2	12	58.8	1578.7	10714.3	1996	1997-03-15	600	165	1	773
Bogue Philia Cutoff	33.3648	-90.7549	5	11	32.1	558.7	12634.7	1996	1997-03-15	0	165	0	0
Brumfield Reservoir	33.5271	-90.4386	11.7	19	62.3	1724.9	16648.9	1996	1997-03-15	NA	165	NA	NA
Buzzard Bayou Lake	33.9721	-90.2537	290.4	1	55	1673.9	252.8	1996	1997-03-15	0	165	0	0
Charlewan	33.3047	-90.5492	14.7	20	50.5	1358.6	21848.9	1996	1997-03-15	0	165	0	0
Chotard Lake	32.5852	-91.0303	574.6	7	6.7	13105.4	570	1996	1997-03-15	1900	165	1	2447
Clark Lake	32.941	-90.4443	25.1	10	57.7	1712.7	7180.8	1996	1997-03-15	NA	165	NA	NA
Cole Lake	33.2178	-90.6264	39.4	16	42.3	1014.3	17776.1	1996	1997-03-15	NA	165	NA	NA
Cordy Brake	33.3788	-90.4983	22.7	23	55.8	1900.1	20549.1	1996	1997-03-15	1400	165	1	1803
Cottondale	33.6886	-90.5675	9.1	6	44.6	634.1	10046.4	1996	1997-03-15	175	165	1	225
Cypress Lake	32.6129	-90.9058	88.4	8	17.1	9514.6	629.1	1996	1997-03-15	0	165	0	0
Darlove	33.2406	-90.7342	2.6	10	32.7	638.6	17227.9	1996	1997-03-15	0	165	0	0
Desoto Lake	34.1401	-90.8307	894.3	1	5.9	10090.4	51.8	1996	1997-03-15	1800	165	1	2318
Dianna	33.5694	-90.2991	30.4	17	72.3	2402.4	11045.9	1996	1997-03-15	NA	165	NA	NA
Dump Lake	32.6483	-90.5976	174.3	3	42.9	871.6	288.7	1996	1997-03-15	0	165	0	0
Duncan Marine	33.3875	-90.5837	14.6	21	47.9	1266.7	21198.6	1996	1997-03-15	0	165	0	0
Dutch Brake	33.2848	-90.682	60.2	14	38	795.4	17262.1	1996	1997-03-15	6000	165	1	7726
Eagle Bend	32.8184	-90.4555	10.7	8	56.4	1248	4566.7	1996	1997-03-15	NA	165	NA	NA
Eagle Lake, Humphreys Co.	33.1513	-90.3444	92.1	13	68.4	2097.2	9723	1996	1997-03-15	0	165	0	0
Eagle Lake, Warren Co.	32.4956	-91.0103	1940	6	6.5	13287.2	0	1996	1997-03-15	3	165	1	4
Ellison brake	33.4253	-90.4084	60.9	22	64.2	2206.2	17188.6	1996	1997-03-15	4000	165	1	5151
Estill	33.2241	-90.9223	7.9	8	15.2	5810.6	5698.2	1996	1997-03-15	NA	165	NA	NA
Flower Lake	34.6027	-90.5075	155.3	6	4.6	11594.7	849.7	1996	1997-03-15	NA	165	NA	NA
Frog Leg Lake	33.544	-90.2902	38.8	17	74.1	2470.8	11383.4	1996	1997-03-15	NA	165	NA	NA
Fulton Lake	33.0131	-90.6535	12.3	7	39.3	919.3	13114.1	1996	1997-03-15	0	165	0	0
Gayden Brake	33.4726	-90.3454	82	18	70.5	2043.3	15119.9	1996	1997-03-15	NA	165	NA	NA
Goose Pond/Grassy/Tippo	33.6275	-90.1359	42.1	8	82.6	2086.8	624.6	1996	1997-03-15	50	165	1	64
Grassy Lake	33.668	-90.1309	37.2	7	80.7	1769.1	384	1996	1997-03-15	NA	165	NA	NA
Grittman Brake	33.8426	-90.5423	102.8	2	38	948.4	2465.3	1996	1997-03-15	120	165	1	155
Gut Brake/ New Lake Henry Bayou	33.5869	-90.3155	37.2	14	70.2	2326.7	11731.7	1996	1997-03-15	NA	165	NA	NA
Halpino	32.46	-91.0061	177.7	6	2.9	13093.8	0	1996	1997-03-15	0	165	0	0
Horseshoe Lake	33.2404	-90.274	324.9	13	75.3	2318.5	4540.4	1996	1997-03-15	0	165	0	0
Issaquena/Steele Bayou	32.4548	-90.8953	16.1	6	10	11669.1	0	1996	1997-03-15	200	165	1	258
Johnson Brake	32.9731	-90.4315	71.3	12	59.1	1871.4	7955.1	1996	1997-03-15	NA	165	NA	NA
Kilby Brake	33.0347	-90.5055	30.8	15	53.3	1890.3	14542.2	1996	1997-03-15	NA	165	NA	NA
Lake Beulah	33.7663	-91.0238	406.2	3	2.3	11519.7	766.4	1996	1997-03-15	0	165	0	0
Lake Bolivar	33.6249	-91.0582	286.2	3	6.6	12430.4	894	1996	1997-03-15	0	165	0	0
LAKE CHARLIE CAPPS (Lake Bolivar CO.)	33.8599	-90.9653	199.4	1	7.5	11453.6	510.1	1996	1997-03-15	150	165	1	193
Lake Chicot, AR	33.283	-91.1743	2024.9	4	1.4	13653.8	2532.7	1996	1997-03-15	NA	165	NA	NA
Lake Ferguson	33.4543	-91.0871	1125	4	2.1	13082.9	2320.6	1996	1997-03-15	3000	165	1	3863
Lake Henry Bayou	33.5433	-90.3408	29.5	17	69.8	2314.5	14314.2	1996	1997-03-15	0	165	0	0
Lake Jackson	33.0491	-91.1067	86.8	5	3.5	11615.3	1512.2	1996	1997-03-15	NA	165	NA	NA
Lake Lee	33.2795	-91.0833	672.2	6	2.2	13468.9	2699.1	1996	1997-03-15	NA	165	NA	NA
Lake Port, AR	33.2391	-91.137	198.3	6	1.4	13929.1	2698.4	1996	1997-03-15	0	165	0	0
Lake Providence, LA	32.8568	-91.2118	556.1	4	6.2	11289.5	696.7	1996	1997-03-15	NA	165	NA	NA
Lake Tyranza	34.5656	-90.3027	9.2	5	21.5	3783.9	1122.4	1996	1997-03-15	NA	165	NA	NA
Lake Washington	33.1005	-91.0778	1194.8	8	2.7	11926.7	2478.2	1996	1997-03-15	4	165	1	5
Lake Whittington	33.664	-91.0927	1382.3	3	5.5	12140	772.6	1996	1997-03-15	4000	165	1	5151
Little Eagle (Grinnel Run)	33.1558	-90.3585	43.3	14	67.1	2141	11353.3	1996	1997-03-15	800	165	1	1030
Little Mossy Lake	33.3436	-90.4278	123.6	21	62.3	2464.4	17288.7	1996	1997-03-15	0	165	0	0
Long Lake	34.3807	-90.5617	135.7	4	3.4	9558.4	16.7	1996	1997-03-15	6	165	1	8
Mahanna NWR	32.5598	-90.8837	18.9	7	18.3	9294.1	279.3	1996	1997-03-15	NA	165	NA	NA
Matthews Brake	33.3759	-90.2621	153.4	15	77.8	2444.8	7238.6	1996	1997-03-15	200	165	1	258
McCoy Lake	33.409	-90.453	13	21	60	2180.2	19183.3	1996	1997-03-15	NA	165	NA	NA
McIntyre Scatters	33.6822	-90.1731	169.3	9	76.5	1891.9	1274.3	1996	1997-03-15	0	165	0	0
Moon Lake	34.4347	-90.5041	945.9	6	5.3	9288.4	104.8	1996	1997-03-15	90	165	1	116
Morgan Brake	33.2358	-90.1923	14.9	9	82.8	1666	2761.4	1996	1997-03-15	NA	165	NA	NA
Mossy Lake	33.3585	-90.3954	86.1	23	65.5	2497.9	15700.4	1996	1997-03-15	NA	165	NA	NA
Pee Dee Lake	33.6698	-90.4162	37.2	12	58.7	1549.5	10722.9	1996	1997-03-15	NA	165	NA	NA
Phillips Bayou	34.4906	-90.4749	46.2	8	8	10200.1	797.3	1996	1997-03-15	0	165	0	0
River Chute	32.9755	-91.0869	155.7	6	2.4	11812	1578.8	1996	1997-03-15	20	165	1	26
Round Lake, LA	32.8327	-91.176	39.1	3	2	11334	858.2	1996	1997-03-15	50	165	1	64
Sharkey Bayou (Lightline)	33.6161	-90.0744	234.1	7	88.1	1837.7	313.6	1996	1997-03-15	2600	165	1	3348
Six Mile Lake	33.6953	-90.1998	189.7	9	73.6	1897	1848	1996	1997-03-15	0	165	0	0
Sky Lake	33.2798	-90.5071	158.6	21	54.2	1649.6	20793.2	1996	1997-03-15	5	165	1	6
Snake Creek	33.2021	-90.3884	82.4	18	64.4	2316.9	13526.9	1996	1997-03-15	600	165	1	773
Snake Creek West	33.1966	-90.4136	11.1	17	62	2223.9	15505.1	1996	1997-03-15	0	165	0	0
Stinson Brake	33.4447	-90.571	15.9	18	49.3	1293.5	19857.6	1996	1997-03-15	2000	165	1	2575
Stuart Ridge	32.836	-90.4945	47.2	9	53.3	1213.7	5070.7	1996	1997-03-15	0	165	0	0
Sunflower	33.5618	-90.5264	6.5	16	53.3	1160.9	15877.6	1996	1997-03-15	NA	165	NA	NA
Sunflower West	33.5789	-90.5395	5.8	15	51.4	1038.9	15469.4	1996	1997-03-15	NA	165	NA	NA
Swamp Roost	33.032	-91.0797	116.6	5	5.8	11345.7	1518.4	1996	1997-03-15	1200	165	1	1545
Swan Lake (Clarksdale)	34.2946	-90.493	110.2	3	14.8	5821.7	78.4	1996	1997-03-15	NA	165	NA	NA
Swan Lake (Yazoo)	33.1079	-91.0036	162.4	7	8.1	10392.5	3813.5	1996	1997-03-15	NA	165	NA	NA
Tchula Brake	33.1698	-90.2359	59.2	9	78.5	1782	3476.2	1996	1997-03-15	800	165	1	1030
Third Bridge Lake	33.3991	-90.1533	20.9	7	87.9	2035.9	1999.1	1996	1997-03-15	NA	165	NA	NA
Tunica Lake (Tunica Cut-off)	34.6867	-90.4626	1524.2	5	4.2	11678.4	1199.9	1996	1997-03-15	100	165	1	129
Tutwiler	34.0084	-90.3782	23.9	1	43.6	1611.2	663.1	1996	1997-03-15	NA	165	NA	NA
Viney Lake	33.2535	-90.7265	9.6	10	33.6	666	17121.8	1996	1997-03-15	4	165	1	5
W. Hole	32.8832	-90.4127	14.7	9	60.6	1666.8	5375.6	1996	1997-03-15	NA	165	NA	NA
Wasp Lake	33.2415	-90.4514	14.7	19	58.8	2262.6	19118.3	1996	1997-03-15	0	165	0	0
Well Springs/Plaquemine Bayou	32.9275	-90.7932	11.4	2	25	143.1	3846.9	1996	1997-03-15	NA	165	NA	NA
Whiting Lake	32.7453	-91.023	20.7	5	3.3	11293.7	1604.7	1996	1997-03-15	NA	165	NA	NA
Whittington Channel	32.9148	-90.5586	29.3	10	46.9	1202	8214.8	1996	1997-03-15	0	165	0	0
Wolf/Broad	32.8855	-90.5074	482.9	9	51.7	1316	6047.6	1996	1997-03-15	200	165	1	258
Yazoo Channel	32.6209	-90.7391	50	3	30.9	908.6	471.8	1996	1997-03-15	0	165	0	0
Yazoo City	32.8897	-90.3919	55.6	9	62.5	1736.5	5268.4	1996	1997-03-15	500	165	1	644
Albermarle	32.6384	-91.0123	327.2	7	7.3	12898.1	958.1	1996	1997-03-28	NA	178	NA	NA
Alligator	34.0656	-90.7054	27.8	1	15.3	6035.6	654.5	1996	1997-03-28	NA	178	NA	NA
Baird Lake	33.438	-90.5445	8.8	19	51.7	1418.5	20312.5	1996	1997-03-28	NA	178	NA	NA
Bear Lake	34.5256	-90.4657	17.3	7	7	10638.8	859.7	1996	1997-03-28	NA	178	NA	NA
Beaver Dam Bayou	33.2437	-90.5276	13.2	21	51.8	1691.2	20416.2	1996	1997-03-28	2	178	1	3
Beaver Pond	33.3415	-90.5168	7.1	22	54.1	1552.8	21803.7	1996	1997-03-28	NA	178	NA	NA
Beaverdam Lake	34.6079	-90.4231	604.2	6	11.6	10349.9	1114	1996	1997-03-28	800	178	1	1030
Bee Lake	33.0452	-90.332	545.1	11	69.4	2056	6598.2	1996	1997-03-28	15	178	1	19
Binson Lake	33.4993	-90.6215	4.1	13	45.7	828.5	16061	1996	1997-03-28	NA	178	NA	NA
Blake Lake	33.6689	-90.4152	37.2	12	58.8	1578.7	10714.3	1996	1997-03-28	600	178	1	773
Bogue Philia Cutoff	33.3648	-90.7549	5	11	32.1	558.7	12634.7	1996	1997-03-28	0	178	0	0
Brumfield Reservoir	33.5271	-90.4386	11.7	19	62.3	1724.9	16648.9	1996	1997-03-28	NA	178	NA	NA
Buzzard Bayou Lake	33.9721	-90.2537	290.4	1	55	1673.9	252.8	1996	1997-03-28	120	178	1	155
Charlewan	33.3047	-90.5492	14.7	20	50.5	1358.6	21848.9	1996	1997-03-28	NA	178	NA	NA
Chotard Lake	32.5852	-91.0303	574.6	7	6.7	13105.4	570	1996	1997-03-28	0	178	0	0
Clark Lake	32.941	-90.4443	25.1	10	57.7	1712.7	7180.8	1996	1997-03-28	NA	178	NA	NA
Cole Lake	33.2178	-90.6264	39.4	16	42.3	1014.3	17776.1	1996	1997-03-28	NA	178	NA	NA
Cordy Brake	33.3788	-90.4983	22.7	23	55.8	1900.1	20549.1	1996	1997-03-28	100	178	1	129
Cottondale	33.6886	-90.5675	9.1	6	44.6	634.1	10046.4	1996	1997-03-28	100	178	1	129
Cypress Lake	32.6129	-90.9058	88.4	8	17.1	9514.6	629.1	1996	1997-03-28	0	178	0	0
Darlove	33.2406	-90.7342	2.6	10	32.7	638.6	17227.9	1996	1997-03-28	300	178	1	386
Desoto Lake	34.1401	-90.8307	894.3	1	5.9	10090.4	51.8	1996	1997-03-28	1000	178	1	1288
Dianna	33.5694	-90.2991	30.4	17	72.3	2402.4	11045.9	1996	1997-03-28	NA	178	NA	NA
Dump Lake	32.6483	-90.5976	174.3	3	42.9	871.6	288.7	1996	1997-03-28	0	178	0	0
Duncan Marine	33.3875	-90.5837	14.6	21	47.9	1266.7	21198.6	1996	1997-03-28	0	178	0	0
Dutch Brake	33.2848	-90.682	60.2	14	38	795.4	17262.1	1996	1997-03-28	8	178	1	10
Eagle Bend	32.8184	-90.4555	10.7	8	56.4	1248	4566.7	1996	1997-03-28	NA	178	NA	NA
Eagle Lake, Humphreys Co.	33.1513	-90.3444	92.1	13	68.4	2097.2	9723	1996	1997-03-28	0	178	0	0
Eagle Lake, Warren Co.	32.4956	-91.0103	1940	6	6.5	13287.2	0	1996	1997-03-28	0	178	0	0
Ellison brake	33.4253	-90.4084	60.9	22	64.2	2206.2	17188.6	1996	1997-03-28	3000	178	1	3863
Estill	33.2241	-90.9223	7.9	8	15.2	5810.6	5698.2	1996	1997-03-28	NA	178	NA	NA
Flower Lake	34.6027	-90.5075	155.3	6	4.6	11594.7	849.7	1996	1997-03-28	NA	178	NA	NA
Frog Leg Lake	33.544	-90.2902	38.8	17	74.1	2470.8	11383.4	1996	1997-03-28	NA	178	NA	NA
Fulton Lake	33.0131	-90.6535	12.3	7	39.3	919.3	13114.1	1996	1997-03-28	0	178	0	0
Gayden Brake	33.4726	-90.3454	82	18	70.5	2043.3	15119.9	1996	1997-03-28	NA	178	NA	NA
Goose Pond/Grassy/Tippo	33.6275	-90.1359	42.1	8	82.6	2086.8	624.6	1996	1997-03-28	0	178	0	0
Grassy Lake	33.668	-90.1309	37.2	7	80.7	1769.1	384	1996	1997-03-28	NA	178	NA	NA
Grittman Brake	33.8426	-90.5423	102.8	2	38	948.4	2465.3	1996	1997-03-28	100	178	1	129
Gut Brake/ New Lake Henry Bayou	33.5869	-90.3155	37.2	14	70.2	2326.7	11731.7	1996	1997-03-28	NA	178	NA	NA
Halpino	32.46	-91.0061	177.7	6	2.9	13093.8	0	1996	1997-03-28	0	178	0	0
Horseshoe Lake	33.2404	-90.274	324.9	13	75.3	2318.5	4540.4	1996	1997-03-28	0	178	0	0
Issaquena/Steele Bayou	32.4548	-90.8953	16.1	6	10	11669.1	0	1996	1997-03-28	60	178	1	77
Johnson Brake	32.9731	-90.4315	71.3	12	59.1	1871.4	7955.1	1996	1997-03-28	NA	178	NA	NA
Kilby Brake	33.0347	-90.5055	30.8	15	53.3	1890.3	14542.2	1996	1997-03-28	NA	178	NA	NA
Lake Beulah	33.7663	-91.0238	406.2	3	2.3	11519.7	766.4	1996	1997-03-28	0	178	0	0
Lake Bolivar	33.6249	-91.0582	286.2	3	6.6	12430.4	894	1996	1997-03-28	0	178	0	0
LAKE CHARLIE CAPPS (Lake Bolivar CO.)	33.8599	-90.9653	199.4	1	7.5	11453.6	510.1	1996	1997-03-28	50	178	1	64
Lake Chicot, AR	33.283	-91.1743	2024.9	4	1.4	13653.8	2532.7	1996	1997-03-28	NA	178	NA	NA
Lake Ferguson	33.4543	-91.0871	1125	4	2.1	13082.9	2320.6	1996	1997-03-28	200	178	1	258
Lake Henry Bayou	33.5433	-90.3408	29.5	17	69.8	2314.5	14314.2	1996	1997-03-28	0	178	0	0
Lake Jackson	33.0491	-91.1067	86.8	5	3.5	11615.3	1512.2	1996	1997-03-28	NA	178	NA	NA
Lake Lee	33.2795	-91.0833	672.2	6	2.2	13468.9	2699.1	1996	1997-03-28	NA	178	NA	NA
Lake Port, AR	33.2391	-91.137	198.3	6	1.4	13929.1	2698.4	1996	1997-03-28	0	178	0	0
Lake Providence, LA	32.8568	-91.2118	556.1	4	6.2	11289.5	696.7	1996	1997-03-28	NA	178	NA	NA
Lake Tyranza	34.5656	-90.3027	9.2	5	21.5	3783.9	1122.4	1996	1997-03-28	NA	178	NA	NA
Lake Washington	33.1005	-91.0778	1194.8	8	2.7	11926.7	2478.2	1996	1997-03-28	0	178	0	0
Lake Whittington	33.664	-91.0927	1382.3	3	5.5	12140	772.6	1996	1997-03-28	6000	178	1	7726
Little Eagle (Grinnel Run)	33.1558	-90.3585	43.3	14	67.1	2141	11353.3	1996	1997-03-28	50	178	1	64
Little Mossy Lake	33.3436	-90.4278	123.6	21	62.3	2464.4	17288.7	1996	1997-03-28	0	178	0	0
Long Lake	34.3807	-90.5617	135.7	4	3.4	9558.4	16.7	1996	1997-03-28	0	178	0	0
Mahanna NWR	32.5598	-90.8837	18.9	7	18.3	9294.1	279.3	1996	1997-03-28	NA	178	NA	NA
Matthews Brake	33.3759	-90.2621	153.4	15	77.8	2444.8	7238.6	1996	1997-03-28	25	178	1	32
McCoy Lake	33.409	-90.453	13	21	60	2180.2	19183.3	1996	1997-03-28	NA	178	NA	NA
McIntyre Scatters	33.6822	-90.1731	169.3	9	76.5	1891.9	1274.3	1996	1997-03-28	0	178	0	0
Moon Lake	34.4347	-90.5041	945.9	6	5.3	9288.4	104.8	1996	1997-03-28	200	178	1	258
Morgan Brake	33.2358	-90.1923	14.9	9	82.8	1666	2761.4	1996	1997-03-28	NA	178	NA	NA
Mossy Lake	33.3585	-90.3954	86.1	23	65.5	2497.9	15700.4	1996	1997-03-28	NA	178	NA	NA
Pee Dee Lake	33.6698	-90.4162	37.2	12	58.7	1549.5	10722.9	1996	1997-03-28	NA	178	NA	NA
Phillips Bayou	34.4906	-90.4749	46.2	8	8	10200.1	797.3	1996	1997-03-28	0	178	0	0
River Chute	32.9755	-91.0869	155.7	6	2.4	11812	1578.8	1996	1997-03-28	0	178	0	0
Round Lake, LA	32.8327	-91.176	39.1	3	2	11334	858.2	1996	1997-03-28	0	178	0	0
Sharkey Bayou (Lightline)	33.6161	-90.0744	234.1	7	88.1	1837.7	313.6	1996	1997-03-28	150	178	1	193
Six Mile Lake	33.6953	-90.1998	189.7	9	73.6	1897	1848	1996	1997-03-28	0	178	0	0
Sky Lake	33.2798	-90.5071	158.6	21	54.2	1649.6	20793.2	1996	1997-03-28	4000	178	1	5151
Snake Creek	33.2021	-90.3884	82.4	18	64.4	2316.9	13526.9	1996	1997-03-28	1300	178	1	1674
Snake Creek West	33.1966	-90.4136	11.1	17	62	2223.9	15505.1	1996	1997-03-28	0	178	0	0
Stinson Brake	33.4447	-90.571	15.9	18	49.3	1293.5	19857.6	1996	1997-03-28	0	178	0	0
Stuart Ridge	32.836	-90.4945	47.2	9	53.3	1213.7	5070.7	1996	1997-03-28	200	178	1	258
Sunflower	33.5618	-90.5264	6.5	16	53.3	1160.9	15877.6	1996	1997-03-28	NA	178	NA	NA
Sunflower West	33.5789	-90.5395	5.8	15	51.4	1038.9	15469.4	1996	1997-03-28	NA	178	NA	NA
Swamp Roost	33.032	-91.0797	116.6	5	5.8	11345.7	1518.4	1996	1997-03-28	500	178	1	644
Swan Lake (Clarksdale)	34.2946	-90.493	110.2	3	14.8	5821.7	78.4	1996	1997-03-28	NA	178	NA	NA
Swan Lake (Yazoo)	33.1079	-91.0036	162.4	7	8.1	10392.5	3813.5	1996	1997-03-28	NA	178	NA	NA
Tchula Brake	33.1698	-90.2359	59.2	9	78.5	1782	3476.2	1996	1997-03-28	0	178	0	0
Third Bridge Lake	33.3991	-90.1533	20.9	7	87.9	2035.9	1999.1	1996	1997-03-28	NA	178	NA	NA
Tunica Lake (Tunica Cut-off)	34.6867	-90.4626	1524.2	5	4.2	11678.4	1199.9	1996	1997-03-28	2200	178	1	2833
Tutwiler	34.0084	-90.3782	23.9	1	43.6	1611.2	663.1	1996	1997-03-28	NA	178	NA	NA
Viney Lake	33.2535	-90.7265	9.6	10	33.6	666	17121.8	1996	1997-03-28	1000	178	1	1288
W. Hole	32.8832	-90.4127	14.7	9	60.6	1666.8	5375.6	1996	1997-03-28	NA	178	NA	NA
Wasp Lake	33.2415	-90.4514	14.7	19	58.8	2262.6	19118.3	1996	1997-03-28	0	178	0	0
Well Springs/Plaquemine Bayou	32.9275	-90.7932	11.4	2	25	143.1	3846.9	1996	1997-03-28	NA	178	NA	NA
Whiting Lake	32.7453	-91.023	20.7	5	3.3	11293.7	1604.7	1996	1997-03-28	NA	178	NA	NA
Whittington Channel	32.9148	-90.5586	29.3	10	46.9	1202	8214.8	1996	1997-03-28	400	178	1	515
Wolf/Broad	32.8855	-90.5074	482.9	9	51.7	1316	6047.6	1996	1997-03-28	1000	178	1	1288
Yazoo Channel	32.6209	-90.7391	50	3	30.9	908.6	471.8	1996	1997-03-28	0	178	0	0
Yazoo City	32.8897	-90.3919	55.6	9	62.5	1736.5	5268.4	1996	1997-03-28	0	178	0	0
Albermarle	32.6384	-91.0123	327.2	7	7.3	12898.1	958.1	1997	1997-10-28	0	27	0	0
Alligator	34.0656	-90.7054	27.8	1	15.3	6035.6	671.9	1997	1997-10-28	NA	27	NA	NA
Baird Lake	33.438	-90.5445	8.8	19	51.7	1418.5	21143.1	1997	1997-10-28	NA	27	NA	NA
Bear Lake	34.5256	-90.4657	17.3	7	7	10638.8	888.2	1997	1997-10-28	0	27	0	0
Beaver Dam Bayou	33.2437	-90.5276	13.2	21	51.8	1691.2	20873	1997	1997-10-28	NA	27	NA	NA
Beaver Pond	33.3415	-90.5168	7.1	22	54.1	1552.8	22474	1997	1997-10-28	NA	27	NA	NA
Beaverdam Lake	34.6079	-90.4231	604.2	6	11.6	10349.9	1142.5	1997	1997-10-28	4500	27	1	5795
Bee Lake	33.0452	-90.332	545.1	11	69.4	2056	6763.9	1997	1997-10-28	0	27	0	0
Binson Lake	33.4993	-90.6215	4.1	13	45.7	828.5	16749.8	1997	1997-10-28	NA	27	NA	NA
Blake Lake	33.6689	-90.4152	37.2	12	58.8	1578.7	10993.3	1997	1997-10-28	4	27	1	5
Bogue Philia Cutoff	33.3648	-90.7549	5	11	32.1	558.7	12805	1997	1997-10-28	0	27	0	0
Brumfield Reservoir	33.5271	-90.4386	11.7	19	62.3	1724.9	17175.4	1997	1997-10-28	NA	27	NA	NA
Buzzard Bayou Lake	33.9721	-90.2537	290.4	1	55	1673.9	468.8	1997	1997-10-28	NA	27	NA	NA
Charlewan	33.3047	-90.5492	14.7	20	50.5	1358.6	22383	1997	1997-10-28	NA	27	NA	NA
Chotard Lake	32.5852	-91.0303	574.6	7	6.7	13105.4	570	1997	1997-10-28	0	27	0	0
Clark Lake	32.941	-90.4443	25.1	10	57.7	1712.7	7336.9	1997	1997-10-28	NA	27	NA	NA
Cole Lake	33.2178	-90.6264	39.4	16	42.3	1014.3	18212.1	1997	1997-10-28	NA	27	NA	NA
Cordy Brake	33.3788	-90.4983	22.7	23	55.8	1900.1	21280	1997	1997-10-28	0	27	0	0
Cottondale	33.6886	-90.5675	9.1	6	44.6	634.1	10139.7	1997	1997-10-28	0	27	0	0
Cypress Lake	32.6129	-90.9058	88.4	8	17.1	9514.6	629.1	1997	1997-10-28	0	27	0	0
Darlove	33.2406	-90.7342	2.6	10	32.7	638.6	17529.7	1997	1997-10-28	5	27	1	6
Desoto Lake	34.1401	-90.8307	894.3	1	5.9	10090.4	81.8	1997	1997-10-28	0	27	0	0
Dianna	33.5694	-90.2991	30.4	17	72.3	2402.4	11238.4	1997	1997-10-28	NA	27	NA	NA
Dump Lake	32.6483	-90.5976	174.3	3	42.9	871.6	322.2	1997	1997-10-28	0	27	0	0
Duncan Marine	33.3875	-90.5837	14.6	21	47.9	1266.7	21941.1	1997	1997-10-28	0	27	0	0
Dutch Brake	33.2848	-90.682	60.2	14	38	795.4	17732.9	1997	1997-10-28	0	27	0	0
Eagle Bend	32.8184	-90.4555	10.7	8	56.4	1248	4682.7	1997	1997-10-28	NA	27	NA	NA
Eagle Lake, Humphreys Co.	33.1513	-90.3444	92.1	13	68.4	2097.2	9963.6	1997	1997-10-28	100	27	1	129
Eagle Lake, Warren Co.	32.4956	-91.0103	1940	6	6.5	13287.2	0	1997	1997-10-28	25	27	1	32
Ellison brake	33.4253	-90.4084	60.9	22	64.2	2206.2	17976.4	1997	1997-10-28	0	27	0	0
Estill	33.2241	-90.9223	7.9	8	15.2	5810.6	5887.2	1997	1997-10-28	NA	27	NA	NA
Flower Lake	34.6027	-90.5075	155.3	6	4.6	11594.7	878.3	1997	1997-10-28	NA	27	NA	NA
Frog Leg Lake	33.544	-90.2902	38.8	17	74.1	2470.8	11572.6	1997	1997-10-28	NA	27	NA	NA
Fulton Lake	33.0131	-90.6535	12.3	7	39.3	919.3	13391.4	1997	1997-10-28	NA	27	NA	NA
Gayden Brake	33.4726	-90.3454	82	18	70.5	2043.3	15703.2	1997	1997-10-28	0	27	0	0
Goose Pond/Grassy/Tippo	33.6275	-90.1359	42.1	8	82.6	2086.8	683.5	1997	1997-10-28	0	27	0	0
Grassy Lake	33.668	-90.1309	37.2	7	80.7	1769.1	514.2	1997	1997-10-28	0	27	0	0
Grittman Brake	33.8426	-90.5423	102.8	2	38	948.4	2350	1997	1997-10-28	NA	27	NA	NA
Gut Brake/ New Lake Henry Bayou	33.5869	-90.3155	37.2	14	70.2	2326.7	11905.4	1997	1997-10-28	NA	27	NA	NA
Halpino	32.46	-91.0061	177.7	6	2.9	13093.8	0	1997	1997-10-28	5	27	1	6
Horseshoe Lake	33.2404	-90.274	324.9	13	75.3	2318.5	4778.3	1997	1997-10-28	NA	27	NA	NA
Issaquena/Steele Bayou	32.4548	-90.8953	16.1	6	10	11669.1	0	1997	1997-10-28	150	27	1	193
Johnson Brake	32.9731	-90.4315	71.3	12	59.1	1871.4	8115	1997	1997-10-28	NA	27	NA	NA
Kilby Brake	33.0347	-90.5055	30.8	15	53.3	1890.3	14724.9	1997	1997-10-28	NA	27	NA	NA
Lake Beulah	33.7663	-91.0238	406.2	3	2.3	11519.7	759.6	1997	1997-10-28	0	27	0	0
Lake Bolivar	33.6249	-91.0582	286.2	3	6.6	12430.4	1004.6	1997	1997-10-28	420	27	1	541
LAKE CHARLIE CAPPS (Lake Bolivar CO.)	33.8599	-90.9653	199.4	1	7.5	11453.6	478.6	1997	1997-10-28	300	27	1	386
Lake Chicot, AR	33.283	-91.1743	2024.9	4	1.4	13653.8	2589.9	1997	1997-10-28	NA	27	NA	NA
Lake Ferguson	33.4543	-91.0871	1125	4	2.1	13082.9	2480.2	1997	1997-10-28	2	27	1	3
Lake Henry Bayou	33.5433	-90.3408	29.5	17	69.8	2314.5	14524.1	1997	1997-10-28	0	27	0	0
Lake Jackson	33.0491	-91.1067	86.8	5	3.5	11615.3	1423.9	1997	1997-10-28	0	27	0	0
Lake Lee	33.2795	-91.0833	672.2	6	2.2	13468.9	2679.9	1997	1997-10-28	NA	27	NA	NA
Lake Port, AR	33.2391	-91.137	198.3	6	1.4	13929.1	2679.1	1997	1997-10-28	400	27	1	515
Lake Providence, LA	32.8568	-91.2118	556.1	4	6.2	11289.5	684.8	1997	1997-10-28	NA	27	NA	NA
Lake Tyranza	34.5656	-90.3027	9.2	5	21.5	3783.9	1151	1997	1997-10-28	NA	27	NA	NA
Lake Washington	33.1005	-91.0778	1194.8	8	2.7	11926.7	2446.5	1997	1997-10-28	150	27	1	193
Lake Whittington	33.664	-91.0927	1382.3	3	5.5	12140	897.5	1997	1997-10-28	0	27	0	0
Little Eagle (Grinnel Run)	33.1558	-90.3585	43.3	14	67.1	2141	11643	1997	1997-10-28	0	27	0	0
Little Mossy Lake	33.3436	-90.4278	123.6	21	62.3	2464.4	17940.9	1997	1997-10-28	1000	27	1	1288
Long Lake	34.3807	-90.5617	135.7	4	3.4	9558.4	26.4	1997	1997-10-28	0	27	0	0
Mahanna NWR	32.5598	-90.8837	18.9	7	18.3	9294.1	279.3	1997	1997-10-28	NA	27	NA	NA
Matthews Brake	33.3759	-90.2621	153.4	15	77.8	2444.8	7685.9	1997	1997-10-28	0	27	0	0
McCoy Lake	33.409	-90.453	13	21	60	2180.2	19920.4	1997	1997-10-28	NA	27	NA	NA
McIntyre Scatters	33.6822	-90.1731	169.3	9	76.5	1891.9	1296.4	1997	1997-10-28	0	27	0	0
Moon Lake	34.4347	-90.5041	945.9	6	5.3	9288.4	114.5	1997	1997-10-28	25	27	1	32
Morgan Brake	33.2358	-90.1923	14.9	9	82.8	1666	2980.4	1997	1997-10-28	NA	27	NA	NA
Mossy Lake	33.3585	-90.3954	86.1	23	65.5	2497.9	16442.9	1997	1997-10-28	0	27	0	0
Pee Dee Lake	33.6698	-90.4162	37.2	12	58.7	1549.5	11000.9	1997	1997-10-28	NA	27	NA	NA
Phillips Bayou	34.4906	-90.4749	46.2	8	8	10200.1	825.9	1997	1997-10-28	0	27	0	0
River Chute	32.9755	-91.0869	155.7	6	2.4	11812	1490.6	1997	1997-10-28	0	27	0	0
Round Lake, LA	32.8327	-91.176	39.1	3	2	11334	846.4	1997	1997-10-28	350	27	1	451
Sharkey Bayou (Lightline)	33.6161	-90.0744	234.1	7	88.1	1837.7	372.5	1997	1997-10-28	NA	27	NA	NA
Six Mile Lake	33.6953	-90.1998	189.7	9	73.6	1897	1837.5	1997	1997-10-28	0	27	0	0
Sky Lake	33.2798	-90.5071	158.6	21	54.2	1649.6	21313.1	1997	1997-10-28	0	27	0	0
Snake Creek	33.2021	-90.3884	82.4	18	64.4	2316.9	13937.8	1997	1997-10-28	750	27	1	966
Snake Creek West	33.1966	-90.4136	11.1	17	62	2223.9	15923.9	1997	1997-10-28	NA	27	NA	NA
Stinson Brake	33.4447	-90.571	15.9	18	49.3	1293.5	20588.6	1997	1997-10-28	0	27	0	0
Stuart Ridge	32.836	-90.4945	47.2	9	53.3	1213.7	5209.5	1997	1997-10-28	0	27	0	0
Sunflower	33.5618	-90.5264	6.5	16	53.3	1160.9	16221.8	1997	1997-10-28	NA	27	NA	NA
Sunflower West	33.5789	-90.5395	5.8	15	51.4	1038.9	15773.2	1997	1997-10-28	NA	27	NA	NA
Swamp Roost	33.032	-91.0797	116.6	5	5.8	11345.7	1430.1	1997	1997-10-28	0	27	0	0
Swan Lake (Clarksdale)	34.2946	-90.493	110.2	3	14.8	5821.7	86.2	1997	1997-10-28	NA	27	NA	NA
Swan Lake (Yazoo)	33.1079	-91.0036	162.4	7	8.1	10392.5	3936.1	1997	1997-10-28	NA	27	NA	NA
Tchula Brake	33.1698	-90.2359	59.2	9	78.5	1782	3717.8	1997	1997-10-28	0	27	0	0
Third Bridge Lake	33.3991	-90.1533	20.9	7	87.9	2035.9	2171.6	1997	1997-10-28	NA	27	NA	NA
Tunica Lake (Tunica Cut-off)	34.6867	-90.4626	1524.2	5	4.2	11678.4	1228.5	1997	1997-10-28	0	27	0	0
Tutwiler	34.0084	-90.3782	23.9	1	43.6	1611.2	796.9	1997	1997-10-28	NA	27	NA	NA
Viney Lake	33.2535	-90.7265	9.6	10	33.6	666	17496	1997	1997-10-28	75	27	1	97
W. Hole	32.8832	-90.4127	14.7	9	60.6	1666.8	5522.8	1997	1997-10-28	NA	27	NA	NA
Wasp Lake	33.2415	-90.4514	14.7	19	58.8	2262.6	19511.3	1997	1997-10-28	NA	27	NA	NA
Well Springs/Plaquemine Bayou	32.9275	-90.7932	11.4	2	25	143.1	3970.6	1997	1997-10-28	NA	27	NA	NA
Whiting Lake	32.7453	-91.023	20.7	5	3.3	11293.7	1604.7	1997	1997-10-28	0	27	0	0
Whittington Channel	32.9148	-90.5586	29.3	10	46.9	1202	8341.2	1997	1997-10-28	0	27	0	0
Wolf/Broad	32.8855	-90.5074	482.9	9	51.7	1316	6224	1997	1997-10-28	5	27	1	6
Yazoo Channel	32.6209	-90.7391	50	3	30.9	908.6	477.4	1997	1997-10-28	750	27	1	966
Yazoo City	32.8897	-90.3919	55.6	9	62.5	1736.5	5410.3	1997	1997-10-28	NA	27	NA	NA
Albermarle	32.6384	-91.0123	327.2	7	7.3	12898.1	958.1	1997	1997-11-18	0	48	0	0
Alligator	34.0656	-90.7054	27.8	1	15.3	6035.6	671.9	1997	1997-11-18	NA	48	NA	NA
Baird Lake	33.438	-90.5445	8.8	19	51.7	1418.5	21143.1	1997	1997-11-18	NA	48	NA	NA
Bear Lake	34.5256	-90.4657	17.3	7	7	10638.8	888.2	1997	1997-11-18	0	48	0	0
Beaver Dam Bayou	33.2437	-90.5276	13.2	21	51.8	1691.2	20873	1997	1997-11-18	0	48	0	0
Beaver Pond	33.3415	-90.5168	7.1	22	54.1	1552.8	22474	1997	1997-11-18	NA	48	NA	NA
Beaverdam Lake	34.6079	-90.4231	604.2	6	11.6	10349.9	1142.5	1997	1997-11-18	400	48	1	515
Bee Lake	33.0452	-90.332	545.1	11	69.4	2056	6763.9	1997	1997-11-18	50	48	1	64
Binson Lake	33.4993	-90.6215	4.1	13	45.7	828.5	16749.8	1997	1997-11-18	0	48	0	0
Blake Lake	33.6689	-90.4152	37.2	12	58.8	1578.7	10993.3	1997	1997-11-18	50	48	1	64
Bogue Philia Cutoff	33.3648	-90.7549	5	11	32.1	558.7	12805	1997	1997-11-18	0	48	0	0
Brumfield Reservoir	33.5271	-90.4386	11.7	19	62.3	1724.9	17175.4	1997	1997-11-18	NA	48	NA	NA
Buzzard Bayou Lake	33.9721	-90.2537	290.4	1	55	1673.9	468.8	1997	1997-11-18	1600	48	1	2060
Charlewan	33.3047	-90.5492	14.7	20	50.5	1358.6	22383	1997	1997-11-18	NA	48	NA	NA
Chotard Lake	32.5852	-91.0303	574.6	7	6.7	13105.4	570	1997	1997-11-18	0	48	0	0
Clark Lake	32.941	-90.4443	25.1	10	57.7	1712.7	7336.9	1997	1997-11-18	NA	48	NA	NA
Cole Lake	33.2178	-90.6264	39.4	16	42.3	1014.3	18212.1	1997	1997-11-18	NA	48	NA	NA
Cordy Brake	33.3788	-90.4983	22.7	23	55.8	1900.1	21280	1997	1997-11-18	0	48	0	0
Cottondale	33.6886	-90.5675	9.1	6	44.6	634.1	10139.7	1997	1997-11-18	0	48	0	0
Cypress Lake	32.6129	-90.9058	88.4	8	17.1	9514.6	629.1	1997	1997-11-18	NA	48	NA	NA
Darlove	33.2406	-90.7342	2.6	10	32.7	638.6	17529.7	1997	1997-11-18	0	48	0	0
Desoto Lake	34.1401	-90.8307	894.3	1	5.9	10090.4	81.8	1997	1997-11-18	0	48	0	0
Dianna	33.5694	-90.2991	30.4	17	72.3	2402.4	11238.4	1997	1997-11-18	NA	48	NA	NA
Dump Lake	32.6483	-90.5976	174.3	3	42.9	871.6	322.2	1997	1997-11-18	350	48	1	451
Duncan Marine	33.3875	-90.5837	14.6	21	47.9	1266.7	21941.1	1997	1997-11-18	0	48	0	0
Dutch Brake	33.2848	-90.682	60.2	14	38	795.4	17732.9	1997	1997-11-18	0	48	0	0
Eagle Bend	32.8184	-90.4555	10.7	8	56.4	1248	4682.7	1997	1997-11-18	NA	48	NA	NA
Eagle Lake, Humphreys Co.	33.1513	-90.3444	92.1	13	68.4	2097.2	9963.6	1997	1997-11-18	1000	48	1	1288
Eagle Lake, Warren Co.	32.4956	-91.0103	1940	6	6.5	13287.2	0	1997	1997-11-18	300	48	1	386
Ellison brake	33.4253	-90.4084	60.9	22	64.2	2206.2	17976.4	1997	1997-11-18	0	48	0	0
Estill	33.2241	-90.9223	7.9	8	15.2	5810.6	5887.2	1997	1997-11-18	NA	48	NA	NA
Flower Lake	34.6027	-90.5075	155.3	6	4.6	11594.7	878.3	1997	1997-11-18	NA	48	NA	NA
Frog Leg Lake	33.544	-90.2902	38.8	17	74.1	2470.8	11572.6	1997	1997-11-18	NA	48	NA	NA
Fulton Lake	33.0131	-90.6535	12.3	7	39.3	919.3	13391.4	1997	1997-11-18	NA	48	NA	NA
Gayden Brake	33.4726	-90.3454	82	18	70.5	2043.3	15703.2	1997	1997-11-18	0	48	0	0
Goose Pond/Grassy/Tippo	33.6275	-90.1359	42.1	8	82.6	2086.8	683.5	1997	1997-11-18	0	48	0	0
Grassy Lake	33.668	-90.1309	37.2	7	80.7	1769.1	514.2	1997	1997-11-18	0	48	0	0
Grittman Brake	33.8426	-90.5423	102.8	2	38	948.4	2350	1997	1997-11-18	0	48	0	0
Gut Brake/ New Lake Henry Bayou	33.5869	-90.3155	37.2	14	70.2	2326.7	11905.4	1997	1997-11-18	NA	48	NA	NA
Halpino	32.46	-91.0061	177.7	6	2.9	13093.8	0	1997	1997-11-18	10	48	1	13
Horseshoe Lake	33.2404	-90.274	324.9	13	75.3	2318.5	4778.3	1997	1997-11-18	NA	48	NA	NA
Issaquena/Steele Bayou	32.4548	-90.8953	16.1	6	10	11669.1	0	1997	1997-11-18	200	48	1	258
Johnson Brake	32.9731	-90.4315	71.3	12	59.1	1871.4	8115	1997	1997-11-18	NA	48	NA	NA
Kilby Brake	33.0347	-90.5055	30.8	15	53.3	1890.3	14724.9	1997	1997-11-18	NA	48	NA	NA
Lake Beulah	33.7663	-91.0238	406.2	3	2.3	11519.7	759.6	1997	1997-11-18	0	48	0	0
Lake Bolivar	33.6249	-91.0582	286.2	3	6.6	12430.4	1004.6	1997	1997-11-18	0	48	0	0
LAKE CHARLIE CAPPS (Lake Bolivar CO.)	33.8599	-90.9653	199.4	1	7.5	11453.6	478.6	1997	1997-11-18	450	48	1	579
Lake Chicot, AR	33.283	-91.1743	2024.9	4	1.4	13653.8	2589.9	1997	1997-11-18	NA	48	NA	NA
Lake Ferguson	33.4543	-91.0871	1125	4	2.1	13082.9	2480.2	1997	1997-11-18	0	48	0	0
Lake Henry Bayou	33.5433	-90.3408	29.5	17	69.8	2314.5	14524.1	1997	1997-11-18	0	48	0	0
Lake Jackson	33.0491	-91.1067	86.8	5	3.5	11615.3	1423.9	1997	1997-11-18	0	48	0	0
Lake Lee	33.2795	-91.0833	672.2	6	2.2	13468.9	2679.9	1997	1997-11-18	NA	48	NA	NA
Lake Port, AR	33.2391	-91.137	198.3	6	1.4	13929.1	2679.1	1997	1997-11-18	300	48	1	386
Lake Providence, LA	32.8568	-91.2118	556.1	4	6.2	11289.5	684.8	1997	1997-11-18	NA	48	NA	NA
Lake Tyranza	34.5656	-90.3027	9.2	5	21.5	3783.9	1151	1997	1997-11-18	NA	48	NA	NA
Lake Washington	33.1005	-91.0778	1194.8	8	2.7	11926.7	2446.5	1997	1997-11-18	1500	48	1	1932
Lake Whittington	33.664	-91.0927	1382.3	3	5.5	12140	897.5	1997	1997-11-18	0	48	0	0
Little Eagle (Grinnel Run)	33.1558	-90.3585	43.3	14	67.1	2141	11643	1997	1997-11-18	0	48	0	0
Little Mossy Lake	33.3436	-90.4278	123.6	21	62.3	2464.4	17940.9	1997	1997-11-18	0	48	0	0
Long Lake	34.3807	-90.5617	135.7	4	3.4	9558.4	26.4	1997	1997-11-18	15	48	1	19
Mahanna NWR	32.5598	-90.8837	18.9	7	18.3	9294.1	279.3	1997	1997-11-18	NA	48	NA	NA
Matthews Brake	33.3759	-90.2621	153.4	15	77.8	2444.8	7685.9	1997	1997-11-18	350	48	1	451
McCoy Lake	33.409	-90.453	13	21	60	2180.2	19920.4	1997	1997-11-18	NA	48	NA	NA
McIntyre Scatters	33.6822	-90.1731	169.3	9	76.5	1891.9	1296.4	1997	1997-11-18	0	48	0	0
Moon Lake	34.4347	-90.5041	945.9	6	5.3	9288.4	114.5	1997	1997-11-18	10	48	1	13
Morgan Brake	33.2358	-90.1923	14.9	9	82.8	1666	2980.4	1997	1997-11-18	NA	48	NA	NA
Mossy Lake	33.3585	-90.3954	86.1	23	65.5	2497.9	16442.9	1997	1997-11-18	0	48	0	0
Pee Dee Lake	33.6698	-90.4162	37.2	12	58.7	1549.5	11000.9	1997	1997-11-18	NA	48	NA	NA
Phillips Bayou	34.4906	-90.4749	46.2	8	8	10200.1	825.9	1997	1997-11-18	0	48	0	0
River Chute	32.9755	-91.0869	155.7	6	2.4	11812	1490.6	1997	1997-11-18	0	48	0	0
Round Lake, LA	32.8327	-91.176	39.1	3	2	11334	846.4	1997	1997-11-18	100	48	1	129
Sharkey Bayou (Lightline)	33.6161	-90.0744	234.1	7	88.1	1837.7	372.5	1997	1997-11-18	0	48	0	0
Six Mile Lake	33.6953	-90.1998	189.7	9	73.6	1897	1837.5	1997	1997-11-18	0	48	0	0
Sky Lake	33.2798	-90.5071	158.6	21	54.2	1649.6	21313.1	1997	1997-11-18	0	48	0	0
Snake Creek	33.2021	-90.3884	82.4	18	64.4	2316.9	13937.8	1997	1997-11-18	200	48	1	258
Snake Creek West	33.1966	-90.4136	11.1	17	62	2223.9	15923.9	1997	1997-11-18	NA	48	NA	NA
Stinson Brake	33.4447	-90.571	15.9	18	49.3	1293.5	20588.6	1997	1997-11-18	0	48	0	0
Stuart Ridge	32.836	-90.4945	47.2	9	53.3	1213.7	5209.5	1997	1997-11-18	0	48	0	0
Sunflower	33.5618	-90.5264	6.5	16	53.3	1160.9	16221.8	1997	1997-11-18	NA	48	NA	NA
Sunflower West	33.5789	-90.5395	5.8	15	51.4	1038.9	15773.2	1997	1997-11-18	NA	48	NA	NA
Swamp Roost	33.032	-91.0797	116.6	5	5.8	11345.7	1430.1	1997	1997-11-18	0	48	0	0
Swan Lake (Clarksdale)	34.2946	-90.493	110.2	3	14.8	5821.7	86.2	1997	1997-11-18	NA	48	NA	NA
Swan Lake (Yazoo)	33.1079	-91.0036	162.4	7	8.1	10392.5	3936.1	1997	1997-11-18	NA	48	NA	NA
Tchula Brake	33.1698	-90.2359	59.2	9	78.5	1782	3717.8	1997	1997-11-18	0	48	0	0
Third Bridge Lake	33.3991	-90.1533	20.9	7	87.9	2035.9	2171.6	1997	1997-11-18	NA	48	NA	NA
Tunica Lake (Tunica Cut-off)	34.6867	-90.4626	1524.2	5	4.2	11678.4	1228.5	1997	1997-11-18	0	48	0	0
Tutwiler	34.0084	-90.3782	23.9	1	43.6	1611.2	796.9	1997	1997-11-18	NA	48	NA	NA
Viney Lake	33.2535	-90.7265	9.6	10	33.6	666	17496	1997	1997-11-18	500	48	1	644
W. Hole	32.8832	-90.4127	14.7	9	60.6	1666.8	5522.8	1997	1997-11-18	NA	48	NA	NA
Wasp Lake	33.2415	-90.4514	14.7	19	58.8	2262.6	19511.3	1997	1997-11-18	NA	48	NA	NA
Well Springs/Plaquemine Bayou	32.9275	-90.7932	11.4	2	25	143.1	3970.6	1997	1997-11-18	NA	48	NA	NA
Whiting Lake	32.7453	-91.023	20.7	5	3.3	11293.7	1604.7	1997	1997-11-18	0	48	0	0
Whittington Channel	32.9148	-90.5586	29.3	10	46.9	1202	8341.2	1997	1997-11-18	0	48	0	0
Wolf/Broad	32.8855	-90.5074	482.9	9	51.7	1316	6224	1997	1997-11-18	0	48	0	0
Yazoo Channel	32.6209	-90.7391	50	3	30.9	908.6	477.4	1997	1997-11-18	200	48	1	258
Yazoo City	32.8897	-90.3919	55.6	9	62.5	1736.5	5410.3	1997	1997-11-18	0	48	0	0
Albermarle	32.6384	-91.0123	327.2	7	7.3	12898.1	958.1	1997	1997-12-05	0	65	0	0
Alligator	34.0656	-90.7054	27.8	1	15.3	6035.6	671.9	1997	1997-12-05	NA	65	NA	NA
Baird Lake	33.438	-90.5445	8.8	19	51.7	1418.5	21143.1	1997	1997-12-05	NA	65	NA	NA
Bear Lake	34.5256	-90.4657	17.3	7	7	10638.8	888.2	1997	1997-12-05	0	65	0	0
Beaver Dam Bayou	33.2437	-90.5276	13.2	21	51.8	1691.2	20873	1997	1997-12-05	0	65	0	0
Beaver Pond	33.3415	-90.5168	7.1	22	54.1	1552.8	22474	1997	1997-12-05	NA	65	NA	NA
Beaverdam Lake	34.6079	-90.4231	604.2	6	11.6	10349.9	1142.5	1997	1997-12-05	150	65	1	193
Bee Lake	33.0452	-90.332	545.1	11	69.4	2056	6763.9	1997	1997-12-05	400	65	1	515
Binson Lake	33.4993	-90.6215	4.1	13	45.7	828.5	16749.8	1997	1997-12-05	0	65	0	0
Blake Lake	33.6689	-90.4152	37.2	12	58.8	1578.7	10993.3	1997	1997-12-05	25	65	1	32
Bogue Philia Cutoff	33.3648	-90.7549	5	11	32.1	558.7	12805	1997	1997-12-05	0	65	0	0
Brumfield Reservoir	33.5271	-90.4386	11.7	19	62.3	1724.9	17175.4	1997	1997-12-05	NA	65	NA	NA
Buzzard Bayou Lake	33.9721	-90.2537	290.4	1	55	1673.9	468.8	1997	1997-12-05	200	65	1	258
Charlewan	33.3047	-90.5492	14.7	20	50.5	1358.6	22383	1997	1997-12-05	NA	65	NA	NA
Chotard Lake	32.5852	-91.0303	574.6	7	6.7	13105.4	570	1997	1997-12-05	0	65	0	0
Clark Lake	32.941	-90.4443	25.1	10	57.7	1712.7	7336.9	1997	1997-12-05	NA	65	NA	NA
Cole Lake	33.2178	-90.6264	39.4	16	42.3	1014.3	18212.1	1997	1997-12-05	NA	65	NA	NA
Cordy Brake	33.3788	-90.4983	22.7	23	55.8	1900.1	21280	1997	1997-12-05	10	65	1	13
Cottondale	33.6886	-90.5675	9.1	6	44.6	634.1	10139.7	1997	1997-12-05	0	65	0	0
Cypress Lake	32.6129	-90.9058	88.4	8	17.1	9514.6	629.1	1997	1997-12-05	NA	65	NA	NA
Darlove	33.2406	-90.7342	2.6	10	32.7	638.6	17529.7	1997	1997-12-05	0	65	0	0
Desoto Lake	34.1401	-90.8307	894.3	1	5.9	10090.4	81.8	1997	1997-12-05	0	65	0	0
Dianna	33.5694	-90.2991	30.4	17	72.3	2402.4	11238.4	1997	1997-12-05	NA	65	NA	NA
Dump Lake	32.6483	-90.5976	174.3	3	42.9	871.6	322.2	1997	1997-12-05	0	65	0	0
Duncan Marine	33.3875	-90.5837	14.6	21	47.9	1266.7	21941.1	1997	1997-12-05	0	65	0	0
Dutch Brake	33.2848	-90.682	60.2	14	38	795.4	17732.9	1997	1997-12-05	10	65	1	13
Eagle Bend	32.8184	-90.4555	10.7	8	56.4	1248	4682.7	1997	1997-12-05	NA	65	NA	NA
Eagle Lake, Humphreys Co.	33.1513	-90.3444	92.1	13	68.4	2097.2	9963.6	1997	1997-12-05	300	65	1	386
Eagle Lake, Warren Co.	32.4956	-91.0103	1940	6	6.5	13287.2	0	1997	1997-12-05	0	65	0	0
Ellison brake	33.4253	-90.4084	60.9	22	64.2	2206.2	17976.4	1997	1997-12-05	0	65	0	0
Estill	33.2241	-90.9223	7.9	8	15.2	5810.6	5887.2	1997	1997-12-05	NA	65	NA	NA
Flower Lake	34.6027	-90.5075	155.3	6	4.6	11594.7	878.3	1997	1997-12-05	NA	65	NA	NA
Frog Leg Lake	33.544	-90.2902	38.8	17	74.1	2470.8	11572.6	1997	1997-12-05	NA	65	NA	NA
Fulton Lake	33.0131	-90.6535	12.3	7	39.3	919.3	13391.4	1997	1997-12-05	NA	65	NA	NA
Gayden Brake	33.4726	-90.3454	82	18	70.5	2043.3	15703.2	1997	1997-12-05	0	65	0	0
Goose Pond/Grassy/Tippo	33.6275	-90.1359	42.1	8	82.6	2086.8	683.5	1997	1997-12-05	0	65	0	0
Grassy Lake	33.668	-90.1309	37.2	7	80.7	1769.1	514.2	1997	1997-12-05	NA	65	NA	NA
Grittman Brake	33.8426	-90.5423	102.8	2	38	948.4	2350	1997	1997-12-05	0	65	0	0
Gut Brake/ New Lake Henry Bayou	33.5869	-90.3155	37.2	14	70.2	2326.7	11905.4	1997	1997-12-05	NA	65	NA	NA
Halpino	32.46	-91.0061	177.7	6	2.9	13093.8	0	1997	1997-12-05	0	65	0	0
Horseshoe Lake	33.2404	-90.274	324.9	13	75.3	2318.5	4778.3	1997	1997-12-05	0	65	0	0
Issaquena/Steele Bayou	32.4548	-90.8953	16.1	6	10	11669.1	0	1997	1997-12-05	0	65	0	0
Johnson Brake	32.9731	-90.4315	71.3	12	59.1	1871.4	8115	1997	1997-12-05	NA	65	NA	NA
Kilby Brake	33.0347	-90.5055	30.8	15	53.3	1890.3	14724.9	1997	1997-12-05	NA	65	NA	NA
Lake Beulah	33.7663	-91.0238	406.2	3	2.3	11519.7	759.6	1997	1997-12-05	0	65	0	0
Lake Bolivar	33.6249	-91.0582	286.2	3	6.6	12430.4	1004.6	1997	1997-12-05	0	65	0	0
LAKE CHARLIE CAPPS (Lake Bolivar CO.)	33.8599	-90.9653	199.4	1	7.5	11453.6	478.6	1997	1997-12-05	450	65	1	579
Lake Chicot, AR	33.283	-91.1743	2024.9	4	1.4	13653.8	2589.9	1997	1997-12-05	NA	65	NA	NA
Lake Ferguson	33.4543	-91.0871	1125	4	2.1	13082.9	2480.2	1997	1997-12-05	0	65	0	0
Lake Henry Bayou	33.5433	-90.3408	29.5	17	69.8	2314.5	14524.1	1997	1997-12-05	0	65	0	0
Lake Jackson	33.0491	-91.1067	86.8	5	3.5	11615.3	1423.9	1997	1997-12-05	0	65	0	0
Lake Lee	33.2795	-91.0833	672.2	6	2.2	13468.9	2679.9	1997	1997-12-05	NA	65	NA	NA
Lake Port, AR	33.2391	-91.137	198.3	6	1.4	13929.1	2679.1	1997	1997-12-05	400	65	1	515
Lake Providence, LA	32.8568	-91.2118	556.1	4	6.2	11289.5	684.8	1997	1997-12-05	NA	65	NA	NA
Lake Tyranza	34.5656	-90.3027	9.2	5	21.5	3783.9	1151	1997	1997-12-05	NA	65	NA	NA
Lake Washington	33.1005	-91.0778	1194.8	8	2.7	11926.7	2446.5	1997	1997-12-05	1200	65	1	1545
Lake Whittington	33.664	-91.0927	1382.3	3	5.5	12140	897.5	1997	1997-12-05	0	65	0	0
Little Eagle (Grinnel Run)	33.1558	-90.3585	43.3	14	67.1	2141	11643	1997	1997-12-05	0	65	0	0
Little Mossy Lake	33.3436	-90.4278	123.6	21	62.3	2464.4	17940.9	1997	1997-12-05	0	65	0	0
Long Lake	34.3807	-90.5617	135.7	4	3.4	9558.4	26.4	1997	1997-12-05	25	65	1	32
Mahanna NWR	32.5598	-90.8837	18.9	7	18.3	9294.1	279.3	1997	1997-12-05	NA	65	NA	NA
Matthews Brake	33.3759	-90.2621	153.4	15	77.8	2444.8	7685.9	1997	1997-12-05	1500	65	1	1932
McCoy Lake	33.409	-90.453	13	21	60	2180.2	19920.4	1997	1997-12-05	NA	65	NA	NA
McIntyre Scatters	33.6822	-90.1731	169.3	9	76.5	1891.9	1296.4	1997	1997-12-05	0	65	0	0
Moon Lake	34.4347	-90.5041	945.9	6	5.3	9288.4	114.5	1997	1997-12-05	200	65	1	258
Morgan Brake	33.2358	-90.1923	14.9	9	82.8	1666	2980.4	1997	1997-12-05	NA	65	NA	NA
Mossy Lake	33.3585	-90.3954	86.1	23	65.5	2497.9	16442.9	1997	1997-12-05	0	65	0	0
Pee Dee Lake	33.6698	-90.4162	37.2	12	58.7	1549.5	11000.9	1997	1997-12-05	NA	65	NA	NA
Phillips Bayou	34.4906	-90.4749	46.2	8	8	10200.1	825.9	1997	1997-12-05	0	65	0	0
River Chute	32.9755	-91.0869	155.7	6	2.4	11812	1490.6	1997	1997-12-05	0	65	0	0
Round Lake, LA	32.8327	-91.176	39.1	3	2	11334	846.4	1997	1997-12-05	0	65	0	0
Sharkey Bayou (Lightline)	33.6161	-90.0744	234.1	7	88.1	1837.7	372.5	1997	1997-12-05	0	65	0	0
Six Mile Lake	33.6953	-90.1998	189.7	9	73.6	1897	1837.5	1997	1997-12-05	0	65	0	0
Sky Lake	33.2798	-90.5071	158.6	21	54.2	1649.6	21313.1	1997	1997-12-05	0	65	0	0
Snake Creek	33.2021	-90.3884	82.4	18	64.4	2316.9	13937.8	1997	1997-12-05	150	65	1	193
Snake Creek West	33.1966	-90.4136	11.1	17	62	2223.9	15923.9	1997	1997-12-05	NA	65	NA	NA
Stinson Brake	33.4447	-90.571	15.9	18	49.3	1293.5	20588.6	1997	1997-12-05	0	65	0	0
Stuart Ridge	32.836	-90.4945	47.2	9	53.3	1213.7	5209.5	1997	1997-12-05	0	65	0	0
Sunflower	33.5618	-90.5264	6.5	16	53.3	1160.9	16221.8	1997	1997-12-05	NA	65	NA	NA
Sunflower West	33.5789	-90.5395	5.8	15	51.4	1038.9	15773.2	1997	1997-12-05	NA	65	NA	NA
Swamp Roost	33.032	-91.0797	116.6	5	5.8	11345.7	1430.1	1997	1997-12-05	0	65	0	0
Swan Lake (Clarksdale)	34.2946	-90.493	110.2	3	14.8	5821.7	86.2	1997	1997-12-05	NA	65	NA	NA
Swan Lake (Yazoo)	33.1079	-91.0036	162.4	7	8.1	10392.5	3936.1	1997	1997-12-05	0	65	0	0
Tchula Brake	33.1698	-90.2359	59.2	9	78.5	1782	3717.8	1997	1997-12-05	0	65	0	0
Third Bridge Lake	33.3991	-90.1533	20.9	7	87.9	2035.9	2171.6	1997	1997-12-05	NA	65	NA	NA
Tunica Lake (Tunica Cut-off)	34.6867	-90.4626	1524.2	5	4.2	11678.4	1228.5	1997	1997-12-05	0	65	0	0
Tutwiler	34.0084	-90.3782	23.9	1	43.6	1611.2	796.9	1997	1997-12-05	NA	65	NA	NA
Viney Lake	33.2535	-90.7265	9.6	10	33.6	666	17496	1997	1997-12-05	1000	65	1	1288
W. Hole	32.8832	-90.4127	14.7	9	60.6	1666.8	5522.8	1997	1997-12-05	NA	65	NA	NA
Wasp Lake	33.2415	-90.4514	14.7	19	58.8	2262.6	19511.3	1997	1997-12-05	NA	65	NA	NA
Well Springs/Plaquemine Bayou	32.9275	-90.7932	11.4	2	25	143.1	3970.6	1997	1997-12-05	NA	65	NA	NA
Whiting Lake	32.7453	-91.023	20.7	5	3.3	11293.7	1604.7	1997	1997-12-05	0	65	0	0
Whittington Channel	32.9148	-90.5586	29.3	10	46.9	1202	8341.2	1997	1997-12-05	0	65	0	0
Wolf/Broad	32.8855	-90.5074	482.9	9	51.7	1316	6224	1997	1997-12-05	200	65	1	258
Yazoo Channel	32.6209	-90.7391	50	3	30.9	908.6	477.4	1997	1997-12-05	100	65	1	129
Yazoo City	32.8897	-90.3919	55.6	9	62.5	1736.5	5410.3	1997	1997-12-05	0	65	0	0
Albermarle	32.6384	-91.0123	327.2	7	7.3	12898.1	958.1	1997	1997-12-16	0	76	0	0
Alligator	34.0656	-90.7054	27.8	1	15.3	6035.6	671.9	1997	1997-12-16	NA	76	NA	NA
Baird Lake	33.438	-90.5445	8.8	19	51.7	1418.5	21143.1	1997	1997-12-16	NA	76	NA	NA
Bear Lake	34.5256	-90.4657	17.3	7	7	10638.8	888.2	1997	1997-12-16	0	76	0	0
Beaver Dam Bayou	33.2437	-90.5276	13.2	21	51.8	1691.2	20873	1997	1997-12-16	0	76	0	0
Beaver Pond	33.3415	-90.5168	7.1	22	54.1	1552.8	22474	1997	1997-12-16	NA	76	NA	NA
Beaverdam Lake	34.6079	-90.4231	604.2	6	11.6	10349.9	1142.5	1997	1997-12-16	450	76	1	579
Bee Lake	33.0452	-90.332	545.1	11	69.4	2056	6763.9	1997	1997-12-16	150	76	1	193
Binson Lake	33.4993	-90.6215	4.1	13	45.7	828.5	16749.8	1997	1997-12-16	0	76	0	0
Blake Lake	33.6689	-90.4152	37.2	12	58.8	1578.7	10993.3	1997	1997-12-16	250	76	1	322
Bogue Philia Cutoff	33.3648	-90.7549	5	11	32.1	558.7	12805	1997	1997-12-16	0	76	0	0
Brumfield Reservoir	33.5271	-90.4386	11.7	19	62.3	1724.9	17175.4	1997	1997-12-16	NA	76	NA	NA
Buzzard Bayou Lake	33.9721	-90.2537	290.4	1	55	1673.9	468.8	1997	1997-12-16	350	76	1	451
Charlewan	33.3047	-90.5492	14.7	20	50.5	1358.6	22383	1997	1997-12-16	NA	76	NA	NA
Chotard Lake	32.5852	-91.0303	574.6	7	6.7	13105.4	570	1997	1997-12-16	0	76	0	0
Clark Lake	32.941	-90.4443	25.1	10	57.7	1712.7	7336.9	1997	1997-12-16	NA	76	NA	NA
Cole Lake	33.2178	-90.6264	39.4	16	42.3	1014.3	18212.1	1997	1997-12-16	NA	76	NA	NA
Cordy Brake	33.3788	-90.4983	22.7	23	55.8	1900.1	21280	1997	1997-12-16	0	76	0	0
Cottondale	33.6886	-90.5675	9.1	6	44.6	634.1	10139.7	1997	1997-12-16	0	76	0	0
Cypress Lake	32.6129	-90.9058	88.4	8	17.1	9514.6	629.1	1997	1997-12-16	NA	76	NA	NA
Darlove	33.2406	-90.7342	2.6	10	32.7	638.6	17529.7	1997	1997-12-16	0	76	0	0
Desoto Lake	34.1401	-90.8307	894.3	1	5.9	10090.4	81.8	1997	1997-12-16	0	76	0	0
Dianna	33.5694	-90.2991	30.4	17	72.3	2402.4	11238.4	1997	1997-12-16	NA	76	NA	NA
Dump Lake	32.6483	-90.5976	174.3	3	42.9	871.6	322.2	1997	1997-12-16	0	76	0	0
Duncan Marine	33.3875	-90.5837	14.6	21	47.9	1266.7	21941.1	1997	1997-12-16	0	76	0	0
Dutch Brake	33.2848	-90.682	60.2	14	38	795.4	17732.9	1997	1997-12-16	0	76	0	0
Eagle Bend	32.8184	-90.4555	10.7	8	56.4	1248	4682.7	1997	1997-12-16	NA	76	NA	NA
Eagle Lake, Humphreys Co.	33.1513	-90.3444	92.1	13	68.4	2097.2	9963.6	1997	1997-12-16	600	76	1	773
Eagle Lake, Warren Co.	32.4956	-91.0103	1940	6	6.5	13287.2	0	1997	1997-12-16	650	76	1	837
Ellison brake	33.4253	-90.4084	60.9	22	64.2	2206.2	17976.4	1997	1997-12-16	0	76	0	0
Estill	33.2241	-90.9223	7.9	8	15.2	5810.6	5887.2	1997	1997-12-16	NA	76	NA	NA
Flower Lake	34.6027	-90.5075	155.3	6	4.6	11594.7	878.3	1997	1997-12-16	NA	76	NA	NA
Frog Leg Lake	33.544	-90.2902	38.8	17	74.1	2470.8	11572.6	1997	1997-12-16	NA	76	NA	NA
Fulton Lake	33.0131	-90.6535	12.3	7	39.3	919.3	13391.4	1997	1997-12-16	NA	76	NA	NA
Gayden Brake	33.4726	-90.3454	82	18	70.5	2043.3	15703.2	1997	1997-12-16	0	76	0	0
Goose Pond/Grassy/Tippo	33.6275	-90.1359	42.1	8	82.6	2086.8	683.5	1997	1997-12-16	0	76	0	0
Grassy Lake	33.668	-90.1309	37.2	7	80.7	1769.1	514.2	1997	1997-12-16	0	76	0	0
Grittman Brake	33.8426	-90.5423	102.8	2	38	948.4	2350	1997	1997-12-16	0	76	0	0
Gut Brake/ New Lake Henry Bayou	33.5869	-90.3155	37.2	14	70.2	2326.7	11905.4	1997	1997-12-16	NA	76	NA	NA
Halpino	32.46	-91.0061	177.7	6	2.9	13093.8	0	1997	1997-12-16	200	76	1	258
Horseshoe Lake	33.2404	-90.274	324.9	13	75.3	2318.5	4778.3	1997	1997-12-16	0	76	0	0
Issaquena/Steele Bayou	32.4548	-90.8953	16.1	6	10	11669.1	0	1997	1997-12-16	45	76	1	58
Johnson Brake	32.9731	-90.4315	71.3	12	59.1	1871.4	8115	1997	1997-12-16	NA	76	NA	NA
Kilby Brake	33.0347	-90.5055	30.8	15	53.3	1890.3	14724.9	1997	1997-12-16	NA	76	NA	NA
Lake Beulah	33.7663	-91.0238	406.2	3	2.3	11519.7	759.6	1997	1997-12-16	0	76	0	0
Lake Bolivar	33.6249	-91.0582	286.2	3	6.6	12430.4	1004.6	1997	1997-12-16	0	76	0	0
LAKE CHARLIE CAPPS (Lake Bolivar CO.)	33.8599	-90.9653	199.4	1	7.5	11453.6	478.6	1997	1997-12-16	300	76	1	386
Lake Chicot, AR	33.283	-91.1743	2024.9	4	1.4	13653.8	2589.9	1997	1997-12-16	NA	76	NA	NA
Lake Ferguson	33.4543	-91.0871	1125	4	2.1	13082.9	2480.2	1997	1997-12-16	0	76	0	0
Lake Henry Bayou	33.5433	-90.3408	29.5	17	69.8	2314.5	14524.1	1997	1997-12-16	0	76	0	0
Lake Jackson	33.0491	-91.1067	86.8	5	3.5	11615.3	1423.9	1997	1997-12-16	0	76	0	0
Lake Lee	33.2795	-91.0833	672.2	6	2.2	13468.9	2679.9	1997	1997-12-16	NA	76	NA	NA
Lake Port, AR	33.2391	-91.137	198.3	6	1.4	13929.1	2679.1	1997	1997-12-16	300	76	1	386
Lake Providence, LA	32.8568	-91.2118	556.1	4	6.2	11289.5	684.8	1997	1997-12-16	NA	76	NA	NA
Lake Tyranza	34.5656	-90.3027	9.2	5	21.5	3783.9	1151	1997	1997-12-16	NA	76	NA	NA
Lake Washington	33.1005	-91.0778	1194.8	8	2.7	11926.7	2446.5	1997	1997-12-16	9000	76	1	11590
Lake Whittington	33.664	-91.0927	1382.3	3	5.5	12140	897.5	1997	1997-12-16	0	76	0	0
Little Eagle (Grinnel Run)	33.1558	-90.3585	43.3	14	67.1	2141	11643	1997	1997-12-16	0	76	0	0
Little Mossy Lake	33.3436	-90.4278	123.6	21	62.3	2464.4	17940.9	1997	1997-12-16	0	76	0	0
Long Lake	34.3807	-90.5617	135.7	4	3.4	9558.4	26.4	1997	1997-12-16	0	76	0	0
Mahanna NWR	32.5598	-90.8837	18.9	7	18.3	9294.1	279.3	1997	1997-12-16	NA	76	NA	NA
Matthews Brake	33.3759	-90.2621	153.4	15	77.8	2444.8	7685.9	1997	1997-12-16	6500	76	1	8370
McCoy Lake	33.409	-90.453	13	21	60	2180.2	19920.4	1997	1997-12-16	NA	76	NA	NA
McIntyre Scatters	33.6822	-90.1731	169.3	9	76.5	1891.9	1296.4	1997	1997-12-16	0	76	0	0
Moon Lake	34.4347	-90.5041	945.9	6	5.3	9288.4	114.5	1997	1997-12-16	0	76	0	0
Morgan Brake	33.2358	-90.1923	14.9	9	82.8	1666	2980.4	1997	1997-12-16	NA	76	NA	NA
Mossy Lake	33.3585	-90.3954	86.1	23	65.5	2497.9	16442.9	1997	1997-12-16	0	76	0	0
Pee Dee Lake	33.6698	-90.4162	37.2	12	58.7	1549.5	11000.9	1997	1997-12-16	NA	76	NA	NA
Phillips Bayou	34.4906	-90.4749	46.2	8	8	10200.1	825.9	1997	1997-12-16	0	76	0	0
River Chute	32.9755	-91.0869	155.7	6	2.4	11812	1490.6	1997	1997-12-16	300	76	1	386
Round Lake, LA	32.8327	-91.176	39.1	3	2	11334	846.4	1997	1997-12-16	500	76	1	644
Sharkey Bayou (Lightline)	33.6161	-90.0744	234.1	7	88.1	1837.7	372.5	1997	1997-12-16	0	76	0	0
Six Mile Lake	33.6953	-90.1998	189.7	9	73.6	1897	1837.5	1997	1997-12-16	0	76	0	0
Sky Lake	33.2798	-90.5071	158.6	21	54.2	1649.6	21313.1	1997	1997-12-16	0	76	0	0
Snake Creek	33.2021	-90.3884	82.4	18	64.4	2316.9	13937.8	1997	1997-12-16	75	76	1	97
Snake Creek West	33.1966	-90.4136	11.1	17	62	2223.9	15923.9	1997	1997-12-16	NA	76	NA	NA
Stinson Brake	33.4447	-90.571	15.9	18	49.3	1293.5	20588.6	1997	1997-12-16	NA	76	NA	NA
Stuart Ridge	32.836	-90.4945	47.2	9	53.3	1213.7	5209.5	1997	1997-12-16	0	76	0	0
Sunflower	33.5618	-90.5264	6.5	16	53.3	1160.9	16221.8	1997	1997-12-16	NA	76	NA	NA
Sunflower West	33.5789	-90.5395	5.8	15	51.4	1038.9	15773.2	1997	1997-12-16	NA	76	NA	NA
Swamp Roost	33.032	-91.0797	116.6	5	5.8	11345.7	1430.1	1997	1997-12-16	0	76	0	0
Swan Lake (Clarksdale)	34.2946	-90.493	110.2	3	14.8	5821.7	86.2	1997	1997-12-16	NA	76	NA	NA
Swan Lake (Yazoo)	33.1079	-91.0036	162.4	7	8.1	10392.5	3936.1	1997	1997-12-16	NA	76	NA	NA
Tchula Brake	33.1698	-90.2359	59.2	9	78.5	1782	3717.8	1997	1997-12-16	0	76	0	0
Third Bridge Lake	33.3991	-90.1533	20.9	7	87.9	2035.9	2171.6	1997	1997-12-16	NA	76	NA	NA
Tunica Lake (Tunica Cut-off)	34.6867	-90.4626	1524.2	5	4.2	11678.4	1228.5	1997	1997-12-16	150	76	1	193
Tutwiler	34.0084	-90.3782	23.9	1	43.6	1611.2	796.9	1997	1997-12-16	NA	76	NA	NA
Viney Lake	33.2535	-90.7265	9.6	10	33.6	666	17496	1997	1997-12-16	45	76	1	58
W. Hole	32.8832	-90.4127	14.7	9	60.6	1666.8	5522.8	1997	1997-12-16	NA	76	NA	NA
Wasp Lake	33.2415	-90.4514	14.7	19	58.8	2262.6	19511.3	1997	1997-12-16	NA	76	NA	NA
Well Springs/Plaquemine Bayou	32.9275	-90.7932	11.4	2	25	143.1	3970.6	1997	1997-12-16	NA	76	NA	NA
Whiting Lake	32.7453	-91.023	20.7	5	3.3	11293.7	1604.7	1997	1997-12-16	0	76	0	0
Whittington Channel	32.9148	-90.5586	29.3	10	46.9	1202	8341.2	1997	1997-12-16	0	76	0	0
Wolf/Broad	32.8855	-90.5074	482.9	9	51.7	1316	6224	1997	1997-12-16	10	76	1	13
Yazoo Channel	32.6209	-90.7391	50	3	30.9	908.6	477.4	1997	1997-12-16	250	76	1	322
Yazoo City	32.8897	-90.3919	55.6	9	62.5	1736.5	5410.3	1997	1997-12-16	0	76	0	0
Albermarle	32.6384	-91.0123	327.2	7	7.3	12898.1	958.1	1997	1998-01-10	0	101	0	0
Alligator	34.0656	-90.7054	27.8	1	15.3	6035.6	671.9	1997	1998-01-10	NA	101	NA	NA
Baird Lake	33.438	-90.5445	8.8	19	51.7	1418.5	21143.1	1997	1998-01-10	NA	101	NA	NA
Bear Lake	34.5256	-90.4657	17.3	7	7	10638.8	888.2	1997	1998-01-10	NA	101	NA	NA
Beaver Dam Bayou	33.2437	-90.5276	13.2	21	51.8	1691.2	20873	1997	1998-01-10	0	101	0	0
Beaver Pond	33.3415	-90.5168	7.1	22	54.1	1552.8	22474	1997	1998-01-10	NA	101	NA	NA
Beaverdam Lake	34.6079	-90.4231	604.2	6	11.6	10349.9	1142.5	1997	1998-01-10	NA	101	NA	NA
Bee Lake	33.0452	-90.332	545.1	11	69.4	2056	6763.9	1997	1998-01-10	0	101	0	0
Binson Lake	33.4993	-90.6215	4.1	13	45.7	828.5	16749.8	1997	1998-01-10	NA	101	NA	NA
Blake Lake	33.6689	-90.4152	37.2	12	58.8	1578.7	10993.3	1997	1998-01-10	150	101	1	193
Bogue Philia Cutoff	33.3648	-90.7549	5	11	32.1	558.7	12805	1997	1998-01-10	0	101	0	0
Brumfield Reservoir	33.5271	-90.4386	11.7	19	62.3	1724.9	17175.4	1997	1998-01-10	NA	101	NA	NA
Buzzard Bayou Lake	33.9721	-90.2537	290.4	1	55	1673.9	468.8	1997	1998-01-10	NA	101	NA	NA
Charlewan	33.3047	-90.5492	14.7	20	50.5	1358.6	22383	1997	1998-01-10	NA	101	NA	NA
Chotard Lake	32.5852	-91.0303	574.6	7	6.7	13105.4	570	1997	1998-01-10	0	101	0	0
Clark Lake	32.941	-90.4443	25.1	10	57.7	1712.7	7336.9	1997	1998-01-10	NA	101	NA	NA
Cole Lake	33.2178	-90.6264	39.4	16	42.3	1014.3	18212.1	1997	1998-01-10	NA	101	NA	NA
Cordy Brake	33.3788	-90.4983	22.7	23	55.8	1900.1	21280	1997	1998-01-10	0	101	0	0
Cottondale	33.6886	-90.5675	9.1	6	44.6	634.1	10139.7	1997	1998-01-10	0	101	0	0
Cypress Lake	32.6129	-90.9058	88.4	8	17.1	9514.6	629.1	1997	1998-01-10	NA	101	NA	NA
Darlove	33.2406	-90.7342	2.6	10	32.7	638.6	17529.7	1997	1998-01-10	0	101	0	0
Desoto Lake	34.1401	-90.8307	894.3	1	5.9	10090.4	81.8	1997	1998-01-10	NA	101	NA	NA
Dianna	33.5694	-90.2991	30.4	17	72.3	2402.4	11238.4	1997	1998-01-10	NA	101	NA	NA
Dump Lake	32.6483	-90.5976	174.3	3	42.9	871.6	322.2	1997	1998-01-10	0	101	0	0
Duncan Marine	33.3875	-90.5837	14.6	21	47.9	1266.7	21941.1	1997	1998-01-10	0	101	0	0
Dutch Brake	33.2848	-90.682	60.2	14	38	795.4	17732.9	1997	1998-01-10	25	101	1	32
Eagle Bend	32.8184	-90.4555	10.7	8	56.4	1248	4682.7	1997	1998-01-10	NA	101	NA	NA
Eagle Lake, Humphreys Co.	33.1513	-90.3444	92.1	13	68.4	2097.2	9963.6	1997	1998-01-10	1500	101	1	1932
Eagle Lake, Warren Co.	32.4956	-91.0103	1940	6	6.5	13287.2	0	1997	1998-01-10	900	101	1	1159
Ellison brake	33.4253	-90.4084	60.9	22	64.2	2206.2	17976.4	1997	1998-01-10	0	101	0	0
Estill	33.2241	-90.9223	7.9	8	15.2	5810.6	5887.2	1997	1998-01-10	NA	101	NA	NA
Flower Lake	34.6027	-90.5075	155.3	6	4.6	11594.7	878.3	1997	1998-01-10	NA	101	NA	NA
Frog Leg Lake	33.544	-90.2902	38.8	17	74.1	2470.8	11572.6	1997	1998-01-10	NA	101	NA	NA
Fulton Lake	33.0131	-90.6535	12.3	7	39.3	919.3	13391.4	1997	1998-01-10	NA	101	NA	NA
Gayden Brake	33.4726	-90.3454	82	18	70.5	2043.3	15703.2	1997	1998-01-10	0	101	0	0
Goose Pond/Grassy/Tippo	33.6275	-90.1359	42.1	8	82.6	2086.8	683.5	1997	1998-01-10	0	101	0	0
Grassy Lake	33.668	-90.1309	37.2	7	80.7	1769.1	514.2	1997	1998-01-10	0	101	0	0
Grittman Brake	33.8426	-90.5423	102.8	2	38	948.4	2350	1997	1998-01-10	75	101	1	97
Gut Brake/ New Lake Henry Bayou	33.5869	-90.3155	37.2	14	70.2	2326.7	11905.4	1997	1998-01-10	NA	101	NA	NA
Halpino	32.46	-91.0061	177.7	6	2.9	13093.8	0	1997	1998-01-10	0	101	0	0
Horseshoe Lake	33.2404	-90.274	324.9	13	75.3	2318.5	4778.3	1997	1998-01-10	NA	101	NA	NA
Issaquena/Steele Bayou	32.4548	-90.8953	16.1	6	10	11669.1	0	1997	1998-01-10	250	101	1	322
Johnson Brake	32.9731	-90.4315	71.3	12	59.1	1871.4	8115	1997	1998-01-10	NA	101	NA	NA
Kilby Brake	33.0347	-90.5055	30.8	15	53.3	1890.3	14724.9	1997	1998-01-10	NA	101	NA	NA
Lake Beulah	33.7663	-91.0238	406.2	3	2.3	11519.7	759.6	1997	1998-01-10	NA	101	NA	NA
Lake Bolivar	33.6249	-91.0582	286.2	3	6.6	12430.4	1004.6	1997	1998-01-10	NA	101	NA	NA
LAKE CHARLIE CAPPS (Lake Bolivar CO.)	33.8599	-90.9653	199.4	1	7.5	11453.6	478.6	1997	1998-01-10	NA	101	NA	NA
Lake Chicot, AR	33.283	-91.1743	2024.9	4	1.4	13653.8	2589.9	1997	1998-01-10	NA	101	NA	NA
Lake Ferguson	33.4543	-91.0871	1125	4	2.1	13082.9	2480.2	1997	1998-01-10	400	101	1	515
Lake Henry Bayou	33.5433	-90.3408	29.5	17	69.8	2314.5	14524.1	1997	1998-01-10	250	101	1	322
Lake Jackson	33.0491	-91.1067	86.8	5	3.5	11615.3	1423.9	1997	1998-01-10	10	101	1	13
Lake Lee	33.2795	-91.0833	672.2	6	2.2	13468.9	2679.9	1997	1998-01-10	NA	101	NA	NA
Lake Port, AR	33.2391	-91.137	198.3	6	1.4	13929.1	2679.1	1997	1998-01-10	1100	101	1	1417
Lake Providence, LA	32.8568	-91.2118	556.1	4	6.2	11289.5	684.8	1997	1998-01-10	NA	101	NA	NA
Lake Tyranza	34.5656	-90.3027	9.2	5	21.5	3783.9	1151	1997	1998-01-10	NA	101	NA	NA
Lake Washington	33.1005	-91.0778	1194.8	8	2.7	11926.7	2446.5	1997	1998-01-10	2000	101	1	2575
Lake Whittington	33.664	-91.0927	1382.3	3	5.5	12140	897.5	1997	1998-01-10	NA	101	NA	NA
Little Eagle (Grinnel Run)	33.1558	-90.3585	43.3	14	67.1	2141	11643	1997	1998-01-10	0	101	0	0
Little Mossy Lake	33.3436	-90.4278	123.6	21	62.3	2464.4	17940.9	1997	1998-01-10	0	101	0	0
Long Lake	34.3807	-90.5617	135.7	4	3.4	9558.4	26.4	1997	1998-01-10	NA	101	NA	NA
Mahanna NWR	32.5598	-90.8837	18.9	7	18.3	9294.1	279.3	1997	1998-01-10	NA	101	NA	NA
Matthews Brake	33.3759	-90.2621	153.4	15	77.8	2444.8	7685.9	1997	1998-01-10	8500	101	1	10946
McCoy Lake	33.409	-90.453	13	21	60	2180.2	19920.4	1997	1998-01-10	NA	101	NA	NA
McIntyre Scatters	33.6822	-90.1731	169.3	9	76.5	1891.9	1296.4	1997	1998-01-10	0	101	0	0
Moon Lake	34.4347	-90.5041	945.9	6	5.3	9288.4	114.5	1997	1998-01-10	NA	101	NA	NA
Morgan Brake	33.2358	-90.1923	14.9	9	82.8	1666	2980.4	1997	1998-01-10	NA	101	NA	NA
Mossy Lake	33.3585	-90.3954	86.1	23	65.5	2497.9	16442.9	1997	1998-01-10	0	101	0	0
Pee Dee Lake	33.6698	-90.4162	37.2	12	58.7	1549.5	11000.9	1997	1998-01-10	NA	101	NA	NA
Phillips Bayou	34.4906	-90.4749	46.2	8	8	10200.1	825.9	1997	1998-01-10	NA	101	NA	NA
River Chute	32.9755	-91.0869	155.7	6	2.4	11812	1490.6	1997	1998-01-10	200	101	1	258
Round Lake, LA	32.8327	-91.176	39.1	3	2	11334	846.4	1997	1998-01-10	800	101	1	1030
Sharkey Bayou (Lightline)	33.6161	-90.0744	234.1	7	88.1	1837.7	372.5	1997	1998-01-10	0	101	0	0
Six Mile Lake	33.6953	-90.1998	189.7	9	73.6	1897	1837.5	1997	1998-01-10	0	101	0	0
Sky Lake	33.2798	-90.5071	158.6	21	54.2	1649.6	21313.1	1997	1998-01-10	0	101	0	0
Snake Creek	33.2021	-90.3884	82.4	18	64.4	2316.9	13937.8	1997	1998-01-10	1000	101	1	1288
Snake Creek West	33.1966	-90.4136	11.1	17	62	2223.9	15923.9	1997	1998-01-10	NA	101	NA	NA
Stinson Brake	33.4447	-90.571	15.9	18	49.3	1293.5	20588.6	1997	1998-01-10	0	101	0	0
Stuart Ridge	32.836	-90.4945	47.2	9	53.3	1213.7	5209.5	1997	1998-01-10	0	101	0	0
Sunflower	33.5618	-90.5264	6.5	16	53.3	1160.9	16221.8	1997	1998-01-10	NA	101	NA	NA
Sunflower West	33.5789	-90.5395	5.8	15	51.4	1038.9	15773.2	1997	1998-01-10	NA	101	NA	NA
Swamp Roost	33.032	-91.0797	116.6	5	5.8	11345.7	1430.1	1997	1998-01-10	0	101	0	0
Swan Lake (Clarksdale)	34.2946	-90.493	110.2	3	14.8	5821.7	86.2	1997	1998-01-10	NA	101	NA	NA
Swan Lake (Yazoo)	33.1079	-91.0036	162.4	7	8.1	10392.5	3936.1	1997	1998-01-10	NA	101	NA	NA
Tchula Brake	33.1698	-90.2359	59.2	9	78.5	1782	3717.8	1997	1998-01-10	0	101	0	0
Third Bridge Lake	33.3991	-90.1533	20.9	7	87.9	2035.9	2171.6	1997	1998-01-10	NA	101	NA	NA
Tunica Lake (Tunica Cut-off)	34.6867	-90.4626	1524.2	5	4.2	11678.4	1228.5	1997	1998-01-10	NA	101	NA	NA
Tutwiler	34.0084	-90.3782	23.9	1	43.6	1611.2	796.9	1997	1998-01-10	NA	101	NA	NA
Viney Lake	33.2535	-90.7265	9.6	10	33.6	666	17496	1997	1998-01-10	600	101	1	773
W. Hole	32.8832	-90.4127	14.7	9	60.6	1666.8	5522.8	1997	1998-01-10	NA	101	NA	NA
Wasp Lake	33.2415	-90.4514	14.7	19	58.8	2262.6	19511.3	1997	1998-01-10	NA	101	NA	NA
Well Springs/Plaquemine Bayou	32.9275	-90.7932	11.4	2	25	143.1	3970.6	1997	1998-01-10	NA	101	NA	NA
Whiting Lake	32.7453	-91.023	20.7	5	3.3	11293.7	1604.7	1997	1998-01-10	0	101	0	0
Whittington Channel	32.9148	-90.5586	29.3	10	46.9	1202	8341.2	1997	1998-01-10	0	101	0	0
Wolf/Broad	32.8855	-90.5074	482.9	9	51.7	1316	6224	1997	1998-01-10	0	101	0	0
Yazoo Channel	32.6209	-90.7391	50	3	30.9	908.6	477.4	1997	1998-01-10	500	101	1	644
Yazoo City	32.8897	-90.3919	55.6	9	62.5	1736.5	5410.3	1997	1998-01-10	200	101	1	258
Albermarle	32.6384	-91.0123	327.2	7	7.3	12898.1	958.1	1997	1998-01-16	0	107	0	0
Alligator	34.0656	-90.7054	27.8	1	15.3	6035.6	671.9	1997	1998-01-16	NA	107	NA	NA
Baird Lake	33.438	-90.5445	8.8	19	51.7	1418.5	21143.1	1997	1998-01-16	NA	107	NA	NA
Bear Lake	34.5256	-90.4657	17.3	7	7	10638.8	888.2	1997	1998-01-16	0	107	0	0
Beaver Dam Bayou	33.2437	-90.5276	13.2	21	51.8	1691.2	20873	1997	1998-01-16	NA	107	NA	NA
Beaver Pond	33.3415	-90.5168	7.1	22	54.1	1552.8	22474	1997	1998-01-16	NA	107	NA	NA
Beaverdam Lake	34.6079	-90.4231	604.2	6	11.6	10349.9	1142.5	1997	1998-01-16	500	107	1	644
Bee Lake	33.0452	-90.332	545.1	11	69.4	2056	6763.9	1997	1998-01-16	3400	107	1	4378
Binson Lake	33.4993	-90.6215	4.1	13	45.7	828.5	16749.8	1997	1998-01-16	0	107	0	0
Blake Lake	33.6689	-90.4152	37.2	12	58.8	1578.7	10993.3	1997	1998-01-16	100	107	1	129
Bogue Philia Cutoff	33.3648	-90.7549	5	11	32.1	558.7	12805	1997	1998-01-16	0	107	0	0
Brumfield Reservoir	33.5271	-90.4386	11.7	19	62.3	1724.9	17175.4	1997	1998-01-16	NA	107	NA	NA
Buzzard Bayou Lake	33.9721	-90.2537	290.4	1	55	1673.9	468.8	1997	1998-01-16	600	107	1	773
Charlewan	33.3047	-90.5492	14.7	20	50.5	1358.6	22383	1997	1998-01-16	NA	107	NA	NA
Chotard Lake	32.5852	-91.0303	574.6	7	6.7	13105.4	570	1997	1998-01-16	0	107	0	0
Clark Lake	32.941	-90.4443	25.1	10	57.7	1712.7	7336.9	1997	1998-01-16	NA	107	NA	NA
Cole Lake	33.2178	-90.6264	39.4	16	42.3	1014.3	18212.1	1997	1998-01-16	NA	107	NA	NA
Cordy Brake	33.3788	-90.4983	22.7	23	55.8	1900.1	21280	1997	1998-01-16	NA	107	NA	NA
Cottondale	33.6886	-90.5675	9.1	6	44.6	634.1	10139.7	1997	1998-01-16	0	107	0	0
Cypress Lake	32.6129	-90.9058	88.4	8	17.1	9514.6	629.1	1997	1998-01-16	NA	107	NA	NA
Darlove	33.2406	-90.7342	2.6	10	32.7	638.6	17529.7	1997	1998-01-16	NA	107	NA	NA
Desoto Lake	34.1401	-90.8307	894.3	1	5.9	10090.4	81.8	1997	1998-01-16	800	107	1	1030
Dianna	33.5694	-90.2991	30.4	17	72.3	2402.4	11238.4	1997	1998-01-16	NA	107	NA	NA
Dump Lake	32.6483	-90.5976	174.3	3	42.9	871.6	322.2	1997	1998-01-16	0	107	0	0
Duncan Marine	33.3875	-90.5837	14.6	21	47.9	1266.7	21941.1	1997	1998-01-16	0	107	0	0
Dutch Brake	33.2848	-90.682	60.2	14	38	795.4	17732.9	1997	1998-01-16	100	107	1	129
Eagle Bend	32.8184	-90.4555	10.7	8	56.4	1248	4682.7	1997	1998-01-16	NA	107	NA	NA
Eagle Lake, Humphreys Co.	33.1513	-90.3444	92.1	13	68.4	2097.2	9963.6	1997	1998-01-16	1500	107	1	1932
Eagle Lake, Warren Co.	32.4956	-91.0103	1940	6	6.5	13287.2	0	1997	1998-01-16	4000	107	1	5151
Ellison brake	33.4253	-90.4084	60.9	22	64.2	2206.2	17976.4	1997	1998-01-16	800	107	1	1030
Estill	33.2241	-90.9223	7.9	8	15.2	5810.6	5887.2	1997	1998-01-16	NA	107	NA	NA
Flower Lake	34.6027	-90.5075	155.3	6	4.6	11594.7	878.3	1997	1998-01-16	NA	107	NA	NA
Frog Leg Lake	33.544	-90.2902	38.8	17	74.1	2470.8	11572.6	1997	1998-01-16	NA	107	NA	NA
Fulton Lake	33.0131	-90.6535	12.3	7	39.3	919.3	13391.4	1997	1998-01-16	NA	107	NA	NA
Gayden Brake	33.4726	-90.3454	82	18	70.5	2043.3	15703.2	1997	1998-01-16	0	107	0	0
Goose Pond/Grassy/Tippo	33.6275	-90.1359	42.1	8	82.6	2086.8	683.5	1997	1998-01-16	0	107	0	0
Grassy Lake	33.668	-90.1309	37.2	7	80.7	1769.1	514.2	1997	1998-01-16	0	107	0	0
Grittman Brake	33.8426	-90.5423	102.8	2	38	948.4	2350	1997	1998-01-16	0	107	0	0
Gut Brake/ New Lake Henry Bayou	33.5869	-90.3155	37.2	14	70.2	2326.7	11905.4	1997	1998-01-16	NA	107	NA	NA
Halpino	32.46	-91.0061	177.7	6	2.9	13093.8	0	1997	1998-01-16	500	107	1	644
Horseshoe Lake	33.2404	-90.274	324.9	13	75.3	2318.5	4778.3	1997	1998-01-16	NA	107	NA	NA
Issaquena/Steele Bayou	32.4548	-90.8953	16.1	6	10	11669.1	0	1997	1998-01-16	0	107	0	0
Johnson Brake	32.9731	-90.4315	71.3	12	59.1	1871.4	8115	1997	1998-01-16	NA	107	NA	NA
Kilby Brake	33.0347	-90.5055	30.8	15	53.3	1890.3	14724.9	1997	1998-01-16	NA	107	NA	NA
Lake Beulah	33.7663	-91.0238	406.2	3	2.3	11519.7	759.6	1997	1998-01-16	5000	107	1	6439
Lake Bolivar	33.6249	-91.0582	286.2	3	6.6	12430.4	1004.6	1997	1998-01-16	0	107	0	0
LAKE CHARLIE CAPPS (Lake Bolivar CO.)	33.8599	-90.9653	199.4	1	7.5	11453.6	478.6	1997	1998-01-16	200	107	1	258
Lake Chicot, AR	33.283	-91.1743	2024.9	4	1.4	13653.8	2589.9	1997	1998-01-16	NA	107	NA	NA
Lake Ferguson	33.4543	-91.0871	1125	4	2.1	13082.9	2480.2	1997	1998-01-16	1000	107	1	1288
Lake Henry Bayou	33.5433	-90.3408	29.5	17	69.8	2314.5	14524.1	1997	1998-01-16	0	107	0	0
Lake Jackson	33.0491	-91.1067	86.8	5	3.5	11615.3	1423.9	1997	1998-01-16	0	107	0	0
Lake Lee	33.2795	-91.0833	672.2	6	2.2	13468.9	2679.9	1997	1998-01-16	NA	107	NA	NA
Lake Port, AR	33.2391	-91.137	198.3	6	1.4	13929.1	2679.1	1997	1998-01-16	250	107	1	322
Lake Providence, LA	32.8568	-91.2118	556.1	4	6.2	11289.5	684.8	1997	1998-01-16	NA	107	NA	NA
Lake Tyranza	34.5656	-90.3027	9.2	5	21.5	3783.9	1151	1997	1998-01-16	NA	107	NA	NA
Lake Washington	33.1005	-91.0778	1194.8	8	2.7	11926.7	2446.5	1997	1998-01-16	2000	107	1	2575
Lake Whittington	33.664	-91.0927	1382.3	3	5.5	12140	897.5	1997	1998-01-16	8000	107	1	10302
Little Eagle (Grinnel Run)	33.1558	-90.3585	43.3	14	67.1	2141	11643	1997	1998-01-16	0	107	0	0
Little Mossy Lake	33.3436	-90.4278	123.6	21	62.3	2464.4	17940.9	1997	1998-01-16	NA	107	NA	NA
Long Lake	34.3807	-90.5617	135.7	4	3.4	9558.4	26.4	1997	1998-01-16	0	107	0	0
Mahanna NWR	32.5598	-90.8837	18.9	7	18.3	9294.1	279.3	1997	1998-01-16	NA	107	NA	NA
Matthews Brake	33.3759	-90.2621	153.4	15	77.8	2444.8	7685.9	1997	1998-01-16	23000	107	1	29618
McCoy Lake	33.409	-90.453	13	21	60	2180.2	19920.4	1997	1998-01-16	NA	107	NA	NA
McIntyre Scatters	33.6822	-90.1731	169.3	9	76.5	1891.9	1296.4	1997	1998-01-16	0	107	0	0
Moon Lake	34.4347	-90.5041	945.9	6	5.3	9288.4	114.5	1997	1998-01-16	600	107	1	773
Morgan Brake	33.2358	-90.1923	14.9	9	82.8	1666	2980.4	1997	1998-01-16	NA	107	NA	NA
Mossy Lake	33.3585	-90.3954	86.1	23	65.5	2497.9	16442.9	1997	1998-01-16	0	107	0	0
Pee Dee Lake	33.6698	-90.4162	37.2	12	58.7	1549.5	11000.9	1997	1998-01-16	NA	107	NA	NA
Phillips Bayou	34.4906	-90.4749	46.2	8	8	10200.1	825.9	1997	1998-01-16	0	107	0	0
River Chute	32.9755	-91.0869	155.7	6	2.4	11812	1490.6	1997	1998-01-16	NA	107	NA	NA
Round Lake, LA	32.8327	-91.176	39.1	3	2	11334	846.4	1997	1998-01-16	1000	107	1	1288
Sharkey Bayou (Lightline)	33.6161	-90.0744	234.1	7	88.1	1837.7	372.5	1997	1998-01-16	0	107	0	0
Six Mile Lake	33.6953	-90.1998	189.7	9	73.6	1897	1837.5	1997	1998-01-16	0	107	0	0
Sky Lake	33.2798	-90.5071	158.6	21	54.2	1649.6	21313.1	1997	1998-01-16	1600	107	1	2060
Snake Creek	33.2021	-90.3884	82.4	18	64.4	2316.9	13937.8	1997	1998-01-16	400	107	1	515
Snake Creek West	33.1966	-90.4136	11.1	17	62	2223.9	15923.9	1997	1998-01-16	NA	107	NA	NA
Stinson Brake	33.4447	-90.571	15.9	18	49.3	1293.5	20588.6	1997	1998-01-16	0	107	0	0
Stuart Ridge	32.836	-90.4945	47.2	9	53.3	1213.7	5209.5	1997	1998-01-16	0	107	0	0
Sunflower	33.5618	-90.5264	6.5	16	53.3	1160.9	16221.8	1997	1998-01-16	NA	107	NA	NA
Sunflower West	33.5789	-90.5395	5.8	15	51.4	1038.9	15773.2	1997	1998-01-16	NA	107	NA	NA
Swamp Roost	33.032	-91.0797	116.6	5	5.8	11345.7	1430.1	1997	1998-01-16	0	107	0	0
Swan Lake (Clarksdale)	34.2946	-90.493	110.2	3	14.8	5821.7	86.2	1997	1998-01-16	NA	107	NA	NA
Swan Lake (Yazoo)	33.1079	-91.0036	162.4	7	8.1	10392.5	3936.1	1997	1998-01-16	NA	107	NA	NA
Tchula Brake	33.1698	-90.2359	59.2	9	78.5	1782	3717.8	1997	1998-01-16	1000	107	1	1288
Third Bridge Lake	33.3991	-90.1533	20.9	7	87.9	2035.9	2171.6	1997	1998-01-16	NA	107	NA	NA
Tunica Lake (Tunica Cut-off)	34.6867	-90.4626	1524.2	5	4.2	11678.4	1228.5	1997	1998-01-16	150	107	1	193
Tutwiler	34.0084	-90.3782	23.9	1	43.6	1611.2	796.9	1997	1998-01-16	NA	107	NA	NA
Viney Lake	33.2535	-90.7265	9.6	10	33.6	666	17496	1997	1998-01-16	0	107	0	0
W. Hole	32.8832	-90.4127	14.7	9	60.6	1666.8	5522.8	1997	1998-01-16	NA	107	NA	NA
Wasp Lake	33.2415	-90.4514	14.7	19	58.8	2262.6	19511.3	1997	1998-01-16	NA	107	NA	NA
Well Springs/Plaquemine Bayou	32.9275	-90.7932	11.4	2	25	143.1	3970.6	1997	1998-01-16	NA	107	NA	NA
Whiting Lake	32.7453	-91.023	20.7	5	3.3	11293.7	1604.7	1997	1998-01-16	0	107	0	0
Whittington Channel	32.9148	-90.5586	29.3	10	46.9	1202	8341.2	1997	1998-01-16	0	107	0	0
Wolf/Broad	32.8855	-90.5074	482.9	9	51.7	1316	6224	1997	1998-01-16	800	107	1	1030
Yazoo Channel	32.6209	-90.7391	50	3	30.9	908.6	477.4	1997	1998-01-16	150	107	1	193
Yazoo City	32.8897	-90.3919	55.6	9	62.5	1736.5	5410.3	1997	1998-01-16	400	107	1	515
Albermarle	32.6384	-91.0123	327.2	7	7.3	12898.1	958.1	1997	1998-01-25	0	116	0	0
Alligator	34.0656	-90.7054	27.8	1	15.3	6035.6	671.9	1997	1998-01-25	NA	116	NA	NA
Baird Lake	33.438	-90.5445	8.8	19	51.7	1418.5	21143.1	1997	1998-01-25	NA	116	NA	NA
Bear Lake	34.5256	-90.4657	17.3	7	7	10638.8	888.2	1997	1998-01-25	0	116	0	0
Beaver Dam Bayou	33.2437	-90.5276	13.2	21	51.8	1691.2	20873	1997	1998-01-25	0	116	0	0
Beaver Pond	33.3415	-90.5168	7.1	22	54.1	1552.8	22474	1997	1998-01-25	NA	116	NA	NA
Beaverdam Lake	34.6079	-90.4231	604.2	6	11.6	10349.9	1142.5	1997	1998-01-25	1400	116	1	1803
Bee Lake	33.0452	-90.332	545.1	11	69.4	2056	6763.9	1997	1998-01-25	1000	116	1	1288
Binson Lake	33.4993	-90.6215	4.1	13	45.7	828.5	16749.8	1997	1998-01-25	0	116	0	0
Blake Lake	33.6689	-90.4152	37.2	12	58.8	1578.7	10993.3	1997	1998-01-25	300	116	1	386
Bogue Philia Cutoff	33.3648	-90.7549	5	11	32.1	558.7	12805	1997	1998-01-25	0	116	0	0
Brumfield Reservoir	33.5271	-90.4386	11.7	19	62.3	1724.9	17175.4	1997	1998-01-25	NA	116	NA	NA
Buzzard Bayou Lake	33.9721	-90.2537	290.4	1	55	1673.9	468.8	1997	1998-01-25	500	116	1	644
Charlewan	33.3047	-90.5492	14.7	20	50.5	1358.6	22383	1997	1998-01-25	0	116	0	0
Chotard Lake	32.5852	-91.0303	574.6	7	6.7	13105.4	570	1997	1998-01-25	100	116	1	129
Clark Lake	32.941	-90.4443	25.1	10	57.7	1712.7	7336.9	1997	1998-01-25	NA	116	NA	NA
Cole Lake	33.2178	-90.6264	39.4	16	42.3	1014.3	18212.1	1997	1998-01-25	NA	116	NA	NA
Cordy Brake	33.3788	-90.4983	22.7	23	55.8	1900.1	21280	1997	1998-01-25	200	116	1	258
Cottondale	33.6886	-90.5675	9.1	6	44.6	634.1	10139.7	1997	1998-01-25	0	116	0	0
Cypress Lake	32.6129	-90.9058	88.4	8	17.1	9514.6	629.1	1997	1998-01-25	0	116	0	0
Darlove	33.2406	-90.7342	2.6	10	32.7	638.6	17529.7	1997	1998-01-25	0	116	0	0
Desoto Lake	34.1401	-90.8307	894.3	1	5.9	10090.4	81.8	1997	1998-01-25	100	116	1	129
Dianna	33.5694	-90.2991	30.4	17	72.3	2402.4	11238.4	1997	1998-01-25	NA	116	NA	NA
Dump Lake	32.6483	-90.5976	174.3	3	42.9	871.6	322.2	1997	1998-01-25	0	116	0	0
Duncan Marine	33.3875	-90.5837	14.6	21	47.9	1266.7	21941.1	1997	1998-01-25	0	116	0	0
Dutch Brake	33.2848	-90.682	60.2	14	38	795.4	17732.9	1997	1998-01-25	1300	116	1	1674
Eagle Bend	32.8184	-90.4555	10.7	8	56.4	1248	4682.7	1997	1998-01-25	NA	116	NA	NA
Eagle Lake, Humphreys Co.	33.1513	-90.3444	92.1	13	68.4	2097.2	9963.6	1997	1998-01-25	1100	116	1	1417
Eagle Lake, Warren Co.	32.4956	-91.0103	1940	6	6.5	13287.2	0	1997	1998-01-25	6000	116	1	7726
Ellison brake	33.4253	-90.4084	60.9	22	64.2	2206.2	17976.4	1997	1998-01-25	50	116	1	64
Estill	33.2241	-90.9223	7.9	8	15.2	5810.6	5887.2	1997	1998-01-25	NA	116	NA	NA
Flower Lake	34.6027	-90.5075	155.3	6	4.6	11594.7	878.3	1997	1998-01-25	NA	116	NA	NA
Frog Leg Lake	33.544	-90.2902	38.8	17	74.1	2470.8	11572.6	1997	1998-01-25	NA	116	NA	NA
Fulton Lake	33.0131	-90.6535	12.3	7	39.3	919.3	13391.4	1997	1998-01-25	25	116	1	32
Gayden Brake	33.4726	-90.3454	82	18	70.5	2043.3	15703.2	1997	1998-01-25	0	116	0	0
Goose Pond/Grassy/Tippo	33.6275	-90.1359	42.1	8	82.6	2086.8	683.5	1997	1998-01-25	3000	116	1	3863
Grassy Lake	33.668	-90.1309	37.2	7	80.7	1769.1	514.2	1997	1998-01-25	0	116	0	0
Grittman Brake	33.8426	-90.5423	102.8	2	38	948.4	2350	1997	1998-01-25	0	116	0	0
Gut Brake/ New Lake Henry Bayou	33.5869	-90.3155	37.2	14	70.2	2326.7	11905.4	1997	1998-01-25	NA	116	NA	NA
Halpino	32.46	-91.0061	177.7	6	2.9	13093.8	0	1997	1998-01-25	400	116	1	515
Horseshoe Lake	33.2404	-90.274	324.9	13	75.3	2318.5	4778.3	1997	1998-01-25	NA	116	NA	NA
Issaquena/Steele Bayou	32.4548	-90.8953	16.1	6	10	11669.1	0	1997	1998-01-25	50	116	1	64
Johnson Brake	32.9731	-90.4315	71.3	12	59.1	1871.4	8115	1997	1998-01-25	NA	116	NA	NA
Kilby Brake	33.0347	-90.5055	30.8	15	53.3	1890.3	14724.9	1997	1998-01-25	NA	116	NA	NA
Lake Beulah	33.7663	-91.0238	406.2	3	2.3	11519.7	759.6	1997	1998-01-25	800	116	1	1030
Lake Bolivar	33.6249	-91.0582	286.2	3	6.6	12430.4	1004.6	1997	1998-01-25	5	116	1	6
LAKE CHARLIE CAPPS (Lake Bolivar CO.)	33.8599	-90.9653	199.4	1	7.5	11453.6	478.6	1997	1998-01-25	400	116	1	515
Lake Chicot, AR	33.283	-91.1743	2024.9	4	1.4	13653.8	2589.9	1997	1998-01-25	NA	116	NA	NA
Lake Ferguson	33.4543	-91.0871	1125	4	2.1	13082.9	2480.2	1997	1998-01-25	1400	116	1	1803
Lake Henry Bayou	33.5433	-90.3408	29.5	17	69.8	2314.5	14524.1	1997	1998-01-25	125	116	1	161
Lake Jackson	33.0491	-91.1067	86.8	5	3.5	11615.3	1423.9	1997	1998-01-25	10	116	1	13
Lake Lee	33.2795	-91.0833	672.2	6	2.2	13468.9	2679.9	1997	1998-01-25	NA	116	NA	NA
Lake Port, AR	33.2391	-91.137	198.3	6	1.4	13929.1	2679.1	1997	1998-01-25	200	116	1	258
Lake Providence, LA	32.8568	-91.2118	556.1	4	6.2	11289.5	684.8	1997	1998-01-25	NA	116	NA	NA
Lake Tyranza	34.5656	-90.3027	9.2	5	21.5	3783.9	1151	1997	1998-01-25	NA	116	NA	NA
Lake Washington	33.1005	-91.0778	1194.8	8	2.7	11926.7	2446.5	1997	1998-01-25	25	116	1	32
Lake Whittington	33.664	-91.0927	1382.3	3	5.5	12140	897.5	1997	1998-01-25	8000	116	1	10302
Little Eagle (Grinnel Run)	33.1558	-90.3585	43.3	14	67.1	2141	11643	1997	1998-01-25	0	116	0	0
Little Mossy Lake	33.3436	-90.4278	123.6	21	62.3	2464.4	17940.9	1997	1998-01-25	700	116	1	901
Long Lake	34.3807	-90.5617	135.7	4	3.4	9558.4	26.4	1997	1998-01-25	0	116	0	0
Mahanna NWR	32.5598	-90.8837	18.9	7	18.3	9294.1	279.3	1997	1998-01-25	NA	116	NA	NA
Matthews Brake	33.3759	-90.2621	153.4	15	77.8	2444.8	7685.9	1997	1998-01-25	750	116	1	966
McCoy Lake	33.409	-90.453	13	21	60	2180.2	19920.4	1997	1998-01-25	NA	116	NA	NA
McIntyre Scatters	33.6822	-90.1731	169.3	9	76.5	1891.9	1296.4	1997	1998-01-25	0	116	0	0
Moon Lake	34.4347	-90.5041	945.9	6	5.3	9288.4	114.5	1997	1998-01-25	250	116	1	322
Morgan Brake	33.2358	-90.1923	14.9	9	82.8	1666	2980.4	1997	1998-01-25	NA	116	NA	NA
Mossy Lake	33.3585	-90.3954	86.1	23	65.5	2497.9	16442.9	1997	1998-01-25	1200	116	1	1545
Pee Dee Lake	33.6698	-90.4162	37.2	12	58.7	1549.5	11000.9	1997	1998-01-25	NA	116	NA	NA
Phillips Bayou	34.4906	-90.4749	46.2	8	8	10200.1	825.9	1997	1998-01-25	100	116	1	129
River Chute	32.9755	-91.0869	155.7	6	2.4	11812	1490.6	1997	1998-01-25	0	116	0	0
Round Lake, LA	32.8327	-91.176	39.1	3	2	11334	846.4	1997	1998-01-25	500	116	1	644
Sharkey Bayou (Lightline)	33.6161	-90.0744	234.1	7	88.1	1837.7	372.5	1997	1998-01-25	600	116	1	773
Six Mile Lake	33.6953	-90.1998	189.7	9	73.6	1897	1837.5	1997	1998-01-25	0	116	0	0
Sky Lake	33.2798	-90.5071	158.6	21	54.2	1649.6	21313.1	1997	1998-01-25	0	116	0	0
Snake Creek	33.2021	-90.3884	82.4	18	64.4	2316.9	13937.8	1997	1998-01-25	500	116	1	644
Snake Creek West	33.1966	-90.4136	11.1	17	62	2223.9	15923.9	1997	1998-01-25	NA	116	NA	NA
Stinson Brake	33.4447	-90.571	15.9	18	49.3	1293.5	20588.6	1997	1998-01-25	500	116	1	644
Stuart Ridge	32.836	-90.4945	47.2	9	53.3	1213.7	5209.5	1997	1998-01-25	0	116	0	0
Sunflower	33.5618	-90.5264	6.5	16	53.3	1160.9	16221.8	1997	1998-01-25	NA	116	NA	NA
Sunflower West	33.5789	-90.5395	5.8	15	51.4	1038.9	15773.2	1997	1998-01-25	NA	116	NA	NA
Swamp Roost	33.032	-91.0797	116.6	5	5.8	11345.7	1430.1	1997	1998-01-25	0	116	0	0
Swan Lake (Clarksdale)	34.2946	-90.493	110.2	3	14.8	5821.7	86.2	1997	1998-01-25	NA	116	NA	NA
Swan Lake (Yazoo)	33.1079	-91.0036	162.4	7	8.1	10392.5	3936.1	1997	1998-01-25	NA	116	NA	NA
Tchula Brake	33.1698	-90.2359	59.2	9	78.5	1782	3717.8	1997	1998-01-25	400	116	1	515
Third Bridge Lake	33.3991	-90.1533	20.9	7	87.9	2035.9	2171.6	1997	1998-01-25	NA	116	NA	NA
Tunica Lake (Tunica Cut-off)	34.6867	-90.4626	1524.2	5	4.2	11678.4	1228.5	1997	1998-01-25	300	116	1	386
Tutwiler	34.0084	-90.3782	23.9	1	43.6	1611.2	796.9	1997	1998-01-25	NA	116	NA	NA
Viney Lake	33.2535	-90.7265	9.6	10	33.6	666	17496	1997	1998-01-25	1000	116	1	1288
W. Hole	32.8832	-90.4127	14.7	9	60.6	1666.8	5522.8	1997	1998-01-25	NA	116	NA	NA
Wasp Lake	33.2415	-90.4514	14.7	19	58.8	2262.6	19511.3	1997	1998-01-25	NA	116	NA	NA
Well Springs/Plaquemine Bayou	32.9275	-90.7932	11.4	2	25	143.1	3970.6	1997	1998-01-25	NA	116	NA	NA
Whiting Lake	32.7453	-91.023	20.7	5	3.3	11293.7	1604.7	1997	1998-01-25	0	116	0	0
Whittington Channel	32.9148	-90.5586	29.3	10	46.9	1202	8341.2	1997	1998-01-25	100	116	1	129
Wolf/Broad	32.8855	-90.5074	482.9	9	51.7	1316	6224	1997	1998-01-25	0	116	0	0
Yazoo Channel	32.6209	-90.7391	50	3	30.9	908.6	477.4	1997	1998-01-25	700	116	1	901
Yazoo City	32.8897	-90.3919	55.6	9	62.5	1736.5	5410.3	1997	1998-01-25	100	116	1	129
Albermarle	32.6384	-91.0123	327.2	7	7.3	12898.1	958.1	1997	1998-01-29	0	120	0	0
Alligator	34.0656	-90.7054	27.8	1	15.3	6035.6	671.9	1997	1998-01-29	NA	120	NA	NA
Baird Lake	33.438	-90.5445	8.8	19	51.7	1418.5	21143.1	1997	1998-01-29	NA	120	NA	NA
Bear Lake	34.5256	-90.4657	17.3	7	7	10638.8	888.2	1997	1998-01-29	0	120	0	0
Beaver Dam Bayou	33.2437	-90.5276	13.2	21	51.8	1691.2	20873	1997	1998-01-29	0	120	0	0
Beaver Pond	33.3415	-90.5168	7.1	22	54.1	1552.8	22474	1997	1998-01-29	NA	120	NA	NA
Beaverdam Lake	34.6079	-90.4231	604.2	6	11.6	10349.9	1142.5	1997	1998-01-29	1800	120	1	2318
Bee Lake	33.0452	-90.332	545.1	11	69.4	2056	6763.9	1997	1998-01-29	700	120	1	901
Binson Lake	33.4993	-90.6215	4.1	13	45.7	828.5	16749.8	1997	1998-01-29	NA	120	NA	NA
Blake Lake	33.6689	-90.4152	37.2	12	58.8	1578.7	10993.3	1997	1998-01-29	125	120	1	161
Bogue Philia Cutoff	33.3648	-90.7549	5	11	32.1	558.7	12805	1997	1998-01-29	0	120	0	0
Brumfield Reservoir	33.5271	-90.4386	11.7	19	62.3	1724.9	17175.4	1997	1998-01-29	NA	120	NA	NA
Buzzard Bayou Lake	33.9721	-90.2537	290.4	1	55	1673.9	468.8	1997	1998-01-29	25	120	1	32
Charlewan	33.3047	-90.5492	14.7	20	50.5	1358.6	22383	1997	1998-01-29	NA	120	NA	NA
Chotard Lake	32.5852	-91.0303	574.6	7	6.7	13105.4	570	1997	1998-01-29	0	120	0	0
Clark Lake	32.941	-90.4443	25.1	10	57.7	1712.7	7336.9	1997	1998-01-29	NA	120	NA	NA
Cole Lake	33.2178	-90.6264	39.4	16	42.3	1014.3	18212.1	1997	1998-01-29	NA	120	NA	NA
Cordy Brake	33.3788	-90.4983	22.7	23	55.8	1900.1	21280	1997	1998-01-29	0	120	0	0
Cottondale	33.6886	-90.5675	9.1	6	44.6	634.1	10139.7	1997	1998-01-29	0	120	0	0
Cypress Lake	32.6129	-90.9058	88.4	8	17.1	9514.6	629.1	1997	1998-01-29	NA	120	NA	NA
Darlove	33.2406	-90.7342	2.6	10	32.7	638.6	17529.7	1997	1998-01-29	0	120	0	0
Desoto Lake	34.1401	-90.8307	894.3	1	5.9	10090.4	81.8	1997	1998-01-29	900	120	1	1159
Dianna	33.5694	-90.2991	30.4	17	72.3	2402.4	11238.4	1997	1998-01-29	NA	120	NA	NA
Dump Lake	32.6483	-90.5976	174.3	3	42.9	871.6	322.2	1997	1998-01-29	0	120	0	0
Duncan Marine	33.3875	-90.5837	14.6	21	47.9	1266.7	21941.1	1997	1998-01-29	0	120	0	0
Dutch Brake	33.2848	-90.682	60.2	14	38	795.4	17732.9	1997	1998-01-29	350	120	1	451
Eagle Bend	32.8184	-90.4555	10.7	8	56.4	1248	4682.7	1997	1998-01-29	NA	120	NA	NA
Eagle Lake, Humphreys Co.	33.1513	-90.3444	92.1	13	68.4	2097.2	9963.6	1997	1998-01-29	0	120	0	0
Eagle Lake, Warren Co.	32.4956	-91.0103	1940	6	6.5	13287.2	0	1997	1998-01-29	3500	120	1	4507
Ellison brake	33.4253	-90.4084	60.9	22	64.2	2206.2	17976.4	1997	1998-01-29	1100	120	1	1417
Estill	33.2241	-90.9223	7.9	8	15.2	5810.6	5887.2	1997	1998-01-29	NA	120	NA	NA
Flower Lake	34.6027	-90.5075	155.3	6	4.6	11594.7	878.3	1997	1998-01-29	NA	120	NA	NA
Frog Leg Lake	33.544	-90.2902	38.8	17	74.1	2470.8	11572.6	1997	1998-01-29	NA	120	NA	NA
Fulton Lake	33.0131	-90.6535	12.3	7	39.3	919.3	13391.4	1997	1998-01-29	NA	120	NA	NA
Gayden Brake	33.4726	-90.3454	82	18	70.5	2043.3	15703.2	1997	1998-01-29	0	120	0	0
Goose Pond/Grassy/Tippo	33.6275	-90.1359	42.1	8	82.6	2086.8	683.5	1997	1998-01-29	0	120	0	0
Grassy Lake	33.668	-90.1309	37.2	7	80.7	1769.1	514.2	1997	1998-01-29	0	120	0	0
Grittman Brake	33.8426	-90.5423	102.8	2	38	948.4	2350	1997	1998-01-29	0	120	0	0
Gut Brake/ New Lake Henry Bayou	33.5869	-90.3155	37.2	14	70.2	2326.7	11905.4	1997	1998-01-29	NA	120	NA	NA
Halpino	32.46	-91.0061	177.7	6	2.9	13093.8	0	1997	1998-01-29	0	120	0	0
Horseshoe Lake	33.2404	-90.274	324.9	13	75.3	2318.5	4778.3	1997	1998-01-29	NA	120	NA	NA
Issaquena/Steele Bayou	32.4548	-90.8953	16.1	6	10	11669.1	0	1997	1998-01-29	325	120	1	419
Johnson Brake	32.9731	-90.4315	71.3	12	59.1	1871.4	8115	1997	1998-01-29	NA	120	NA	NA
Kilby Brake	33.0347	-90.5055	30.8	15	53.3	1890.3	14724.9	1997	1998-01-29	NA	120	NA	NA
Lake Beulah	33.7663	-91.0238	406.2	3	2.3	11519.7	759.6	1997	1998-01-29	500	120	1	644
Lake Bolivar	33.6249	-91.0582	286.2	3	6.6	12430.4	1004.6	1997	1998-01-29	0	120	0	0
LAKE CHARLIE CAPPS (Lake Bolivar CO.)	33.8599	-90.9653	199.4	1	7.5	11453.6	478.6	1997	1998-01-29	150	120	1	193
Lake Chicot, AR	33.283	-91.1743	2024.9	4	1.4	13653.8	2589.9	1997	1998-01-29	NA	120	NA	NA
Lake Ferguson	33.4543	-91.0871	1125	4	2.1	13082.9	2480.2	1997	1998-01-29	100	120	1	129
Lake Henry Bayou	33.5433	-90.3408	29.5	17	69.8	2314.5	14524.1	1997	1998-01-29	0	120	0	0
Lake Jackson	33.0491	-91.1067	86.8	5	3.5	11615.3	1423.9	1997	1998-01-29	15	120	1	19
Lake Lee	33.2795	-91.0833	672.2	6	2.2	13468.9	2679.9	1997	1998-01-29	NA	120	NA	NA
Lake Port, AR	33.2391	-91.137	198.3	6	1.4	13929.1	2679.1	1997	1998-01-29	100	120	1	129
Lake Providence, LA	32.8568	-91.2118	556.1	4	6.2	11289.5	684.8	1997	1998-01-29	NA	120	NA	NA
Lake Tyranza	34.5656	-90.3027	9.2	5	21.5	3783.9	1151	1997	1998-01-29	NA	120	NA	NA
Lake Washington	33.1005	-91.0778	1194.8	8	2.7	11926.7	2446.5	1997	1998-01-29	400	120	1	515
Lake Whittington	33.664	-91.0927	1382.3	3	5.5	12140	897.5	1997	1998-01-29	15000	120	1	19316
Little Eagle (Grinnel Run)	33.1558	-90.3585	43.3	14	67.1	2141	11643	1997	1998-01-29	0	120	0	0
Little Mossy Lake	33.3436	-90.4278	123.6	21	62.3	2464.4	17940.9	1997	1998-01-29	25	120	1	32
Long Lake	34.3807	-90.5617	135.7	4	3.4	9558.4	26.4	1997	1998-01-29	0	120	0	0
Mahanna NWR	32.5598	-90.8837	18.9	7	18.3	9294.1	279.3	1997	1998-01-29	NA	120	NA	NA
Matthews Brake	33.3759	-90.2621	153.4	15	77.8	2444.8	7685.9	1997	1998-01-29	0	120	0	0
McCoy Lake	33.409	-90.453	13	21	60	2180.2	19920.4	1997	1998-01-29	NA	120	NA	NA
McIntyre Scatters	33.6822	-90.1731	169.3	9	76.5	1891.9	1296.4	1997	1998-01-29	0	120	0	0
Moon Lake	34.4347	-90.5041	945.9	6	5.3	9288.4	114.5	1997	1998-01-29	150	120	1	193
Morgan Brake	33.2358	-90.1923	14.9	9	82.8	1666	2980.4	1997	1998-01-29	NA	120	NA	NA
Mossy Lake	33.3585	-90.3954	86.1	23	65.5	2497.9	16442.9	1997	1998-01-29	3500	120	1	4507
Pee Dee Lake	33.6698	-90.4162	37.2	12	58.7	1549.5	11000.9	1997	1998-01-29	NA	120	NA	NA
Phillips Bayou	34.4906	-90.4749	46.2	8	8	10200.1	825.9	1997	1998-01-29	0	120	0	0
River Chute	32.9755	-91.0869	155.7	6	2.4	11812	1490.6	1997	1998-01-29	0	120	0	0
Round Lake, LA	32.8327	-91.176	39.1	3	2	11334	846.4	1997	1998-01-29	350	120	1	451
Sharkey Bayou (Lightline)	33.6161	-90.0744	234.1	7	88.1	1837.7	372.5	1997	1998-01-29	0	120	0	0
Six Mile Lake	33.6953	-90.1998	189.7	9	73.6	1897	1837.5	1997	1998-01-29	0	120	0	0
Sky Lake	33.2798	-90.5071	158.6	21	54.2	1649.6	21313.1	1997	1998-01-29	0	120	0	0
Snake Creek	33.2021	-90.3884	82.4	18	64.4	2316.9	13937.8	1997	1998-01-29	300	120	1	386
Snake Creek West	33.1966	-90.4136	11.1	17	62	2223.9	15923.9	1997	1998-01-29	NA	120	NA	NA
Stinson Brake	33.4447	-90.571	15.9	18	49.3	1293.5	20588.6	1997	1998-01-29	2000	120	1	2575
Stuart Ridge	32.836	-90.4945	47.2	9	53.3	1213.7	5209.5	1997	1998-01-29	0	120	0	0
Sunflower	33.5618	-90.5264	6.5	16	53.3	1160.9	16221.8	1997	1998-01-29	NA	120	NA	NA
Sunflower West	33.5789	-90.5395	5.8	15	51.4	1038.9	15773.2	1997	1998-01-29	NA	120	NA	NA
Swamp Roost	33.032	-91.0797	116.6	5	5.8	11345.7	1430.1	1997	1998-01-29	10	120	1	13
Swan Lake (Clarksdale)	34.2946	-90.493	110.2	3	14.8	5821.7	86.2	1997	1998-01-29	NA	120	NA	NA
Swan Lake (Yazoo)	33.1079	-91.0036	162.4	7	8.1	10392.5	3936.1	1997	1998-01-29	NA	120	NA	NA
Tchula Brake	33.1698	-90.2359	59.2	9	78.5	1782	3717.8	1997	1998-01-29	0	120	0	0
Third Bridge Lake	33.3991	-90.1533	20.9	7	87.9	2035.9	2171.6	1997	1998-01-29	NA	120	NA	NA
Tunica Lake (Tunica Cut-off)	34.6867	-90.4626	1524.2	5	4.2	11678.4	1228.5	1997	1998-01-29	1200	120	1	1545
Tutwiler	34.0084	-90.3782	23.9	1	43.6	1611.2	796.9	1997	1998-01-29	NA	120	NA	NA
Viney Lake	33.2535	-90.7265	9.6	10	33.6	666	17496	1997	1998-01-29	400	120	1	515
W. Hole	32.8832	-90.4127	14.7	9	60.6	1666.8	5522.8	1997	1998-01-29	NA	120	NA	NA
Wasp Lake	33.2415	-90.4514	14.7	19	58.8	2262.6	19511.3	1997	1998-01-29	0	120	0	0
Well Springs/Plaquemine Bayou	32.9275	-90.7932	11.4	2	25	143.1	3970.6	1997	1998-01-29	NA	120	NA	NA
Whiting Lake	32.7453	-91.023	20.7	5	3.3	11293.7	1604.7	1997	1998-01-29	0	120	0	0
Whittington Channel	32.9148	-90.5586	29.3	10	46.9	1202	8341.2	1997	1998-01-29	0	120	0	0
Wolf/Broad	32.8855	-90.5074	482.9	9	51.7	1316	6224	1997	1998-01-29	50	120	1	64
Yazoo Channel	32.6209	-90.7391	50	3	30.9	908.6	477.4	1997	1998-01-29	800	120	1	1030
Yazoo City	32.8897	-90.3919	55.6	9	62.5	1736.5	5410.3	1997	1998-01-29	0	120	0	0
Albermarle	32.6384	-91.0123	327.2	7	7.3	12898.1	958.1	1997	1998-02-04	0	126	0	0
Alligator	34.0656	-90.7054	27.8	1	15.3	6035.6	671.9	1997	1998-02-04	NA	126	NA	NA
Baird Lake	33.438	-90.5445	8.8	19	51.7	1418.5	21143.1	1997	1998-02-04	NA	126	NA	NA
Bear Lake	34.5256	-90.4657	17.3	7	7	10638.8	888.2	1997	1998-02-04	0	126	0	0
Beaver Dam Bayou	33.2437	-90.5276	13.2	21	51.8	1691.2	20873	1997	1998-02-04	0	126	0	0
Beaver Pond	33.3415	-90.5168	7.1	22	54.1	1552.8	22474	1997	1998-02-04	NA	126	NA	NA
Beaverdam Lake	34.6079	-90.4231	604.2	6	11.6	10349.9	1142.5	1997	1998-02-04	20	126	1	26
Bee Lake	33.0452	-90.332	545.1	11	69.4	2056	6763.9	1997	1998-02-04	50	126	1	64
Binson Lake	33.4993	-90.6215	4.1	13	45.7	828.5	16749.8	1997	1998-02-04	0	126	0	0
Blake Lake	33.6689	-90.4152	37.2	12	58.8	1578.7	10993.3	1997	1998-02-04	200	126	1	258
Bogue Philia Cutoff	33.3648	-90.7549	5	11	32.1	558.7	12805	1997	1998-02-04	0	126	0	0
Brumfield Reservoir	33.5271	-90.4386	11.7	19	62.3	1724.9	17175.4	1997	1998-02-04	NA	126	NA	NA
Buzzard Bayou Lake	33.9721	-90.2537	290.4	1	55	1673.9	468.8	1997	1998-02-04	700	126	1	901
Charlewan	33.3047	-90.5492	14.7	20	50.5	1358.6	22383	1997	1998-02-04	NA	126	NA	NA
Chotard Lake	32.5852	-91.0303	574.6	7	6.7	13105.4	570	1997	1998-02-04	800	126	1	1030
Clark Lake	32.941	-90.4443	25.1	10	57.7	1712.7	7336.9	1997	1998-02-04	NA	126	NA	NA
Cole Lake	33.2178	-90.6264	39.4	16	42.3	1014.3	18212.1	1997	1998-02-04	NA	126	NA	NA
Cordy Brake	33.3788	-90.4983	22.7	23	55.8	1900.1	21280	1997	1998-02-04	NA	126	NA	NA
Cottondale	33.6886	-90.5675	9.1	6	44.6	634.1	10139.7	1997	1998-02-04	0	126	0	0
Cypress Lake	32.6129	-90.9058	88.4	8	17.1	9514.6	629.1	1997	1998-02-04	NA	126	NA	NA
Darlove	33.2406	-90.7342	2.6	10	32.7	638.6	17529.7	1997	1998-02-04	0	126	0	0
Desoto Lake	34.1401	-90.8307	894.3	1	5.9	10090.4	81.8	1997	1998-02-04	500	126	1	644
Dianna	33.5694	-90.2991	30.4	17	72.3	2402.4	11238.4	1997	1998-02-04	NA	126	NA	NA
Dump Lake	32.6483	-90.5976	174.3	3	42.9	871.6	322.2	1997	1998-02-04	0	126	0	0
Duncan Marine	33.3875	-90.5837	14.6	21	47.9	1266.7	21941.1	1997	1998-02-04	0	126	0	0
Dutch Brake	33.2848	-90.682	60.2	14	38	795.4	17732.9	1997	1998-02-04	200	126	1	258
Eagle Bend	32.8184	-90.4555	10.7	8	56.4	1248	4682.7	1997	1998-02-04	NA	126	NA	NA
Eagle Lake, Humphreys Co.	33.1513	-90.3444	92.1	13	68.4	2097.2	9963.6	1997	1998-02-04	0	126	0	0
Eagle Lake, Warren Co.	32.4956	-91.0103	1940	6	6.5	13287.2	0	1997	1998-02-04	700	126	1	901
Ellison brake	33.4253	-90.4084	60.9	22	64.2	2206.2	17976.4	1997	1998-02-04	2500	126	1	3219
Estill	33.2241	-90.9223	7.9	8	15.2	5810.6	5887.2	1997	1998-02-04	NA	126	NA	NA
Flower Lake	34.6027	-90.5075	155.3	6	4.6	11594.7	878.3	1997	1998-02-04	NA	126	NA	NA
Frog Leg Lake	33.544	-90.2902	38.8	17	74.1	2470.8	11572.6	1997	1998-02-04	NA	126	NA	NA
Fulton Lake	33.0131	-90.6535	12.3	7	39.3	919.3	13391.4	1997	1998-02-04	NA	126	NA	NA
Gayden Brake	33.4726	-90.3454	82	18	70.5	2043.3	15703.2	1997	1998-02-04	0	126	0	0
Goose Pond/Grassy/Tippo	33.6275	-90.1359	42.1	8	82.6	2086.8	683.5	1997	1998-02-04	0	126	0	0
Grassy Lake	33.668	-90.1309	37.2	7	80.7	1769.1	514.2	1997	1998-02-04	0	126	0	0
Grittman Brake	33.8426	-90.5423	102.8	2	38	948.4	2350	1997	1998-02-04	0	126	0	0
Gut Brake/ New Lake Henry Bayou	33.5869	-90.3155	37.2	14	70.2	2326.7	11905.4	1997	1998-02-04	NA	126	NA	NA
Halpino	32.46	-91.0061	177.7	6	2.9	13093.8	0	1997	1998-02-04	70	126	1	90
Horseshoe Lake	33.2404	-90.274	324.9	13	75.3	2318.5	4778.3	1997	1998-02-04	NA	126	NA	NA
Issaquena/Steele Bayou	32.4548	-90.8953	16.1	6	10	11669.1	0	1997	1998-02-04	20	126	1	26
Johnson Brake	32.9731	-90.4315	71.3	12	59.1	1871.4	8115	1997	1998-02-04	NA	126	NA	NA
Kilby Brake	33.0347	-90.5055	30.8	15	53.3	1890.3	14724.9	1997	1998-02-04	NA	126	NA	NA
Lake Beulah	33.7663	-91.0238	406.2	3	2.3	11519.7	759.6	1997	1998-02-04	800	126	1	1030
Lake Bolivar	33.6249	-91.0582	286.2	3	6.6	12430.4	1004.6	1997	1998-02-04	50	126	1	64
LAKE CHARLIE CAPPS (Lake Bolivar CO.)	33.8599	-90.9653	199.4	1	7.5	11453.6	478.6	1997	1998-02-04	0	126	0	0
Lake Chicot, AR	33.283	-91.1743	2024.9	4	1.4	13653.8	2589.9	1997	1998-02-04	NA	126	NA	NA
Lake Ferguson	33.4543	-91.0871	1125	4	2.1	13082.9	2480.2	1997	1998-02-04	1800	126	1	2318
Lake Henry Bayou	33.5433	-90.3408	29.5	17	69.8	2314.5	14524.1	1997	1998-02-04	0	126	0	0
Lake Jackson	33.0491	-91.1067	86.8	5	3.5	11615.3	1423.9	1997	1998-02-04	10	126	1	13
Lake Lee	33.2795	-91.0833	672.2	6	2.2	13468.9	2679.9	1997	1998-02-04	NA	126	NA	NA
Lake Port, AR	33.2391	-91.137	198.3	6	1.4	13929.1	2679.1	1997	1998-02-04	100	126	1	129
Lake Providence, LA	32.8568	-91.2118	556.1	4	6.2	11289.5	684.8	1997	1998-02-04	0	126	0	0
Lake Tyranza	34.5656	-90.3027	9.2	5	21.5	3783.9	1151	1997	1998-02-04	NA	126	NA	NA
Lake Washington	33.1005	-91.0778	1194.8	8	2.7	11926.7	2446.5	1997	1998-02-04	0	126	0	0
Lake Whittington	33.664	-91.0927	1382.3	3	5.5	12140	897.5	1997	1998-02-04	17800	126	1	22922
Little Eagle (Grinnel Run)	33.1558	-90.3585	43.3	14	67.1	2141	11643	1997	1998-02-04	0	126	0	0
Little Mossy Lake	33.3436	-90.4278	123.6	21	62.3	2464.4	17940.9	1997	1998-02-04	0	126	0	0
Long Lake	34.3807	-90.5617	135.7	4	3.4	9558.4	26.4	1997	1998-02-04	0	126	0	0
Mahanna NWR	32.5598	-90.8837	18.9	7	18.3	9294.1	279.3	1997	1998-02-04	NA	126	NA	NA
Matthews Brake	33.3759	-90.2621	153.4	15	77.8	2444.8	7685.9	1997	1998-02-04	200	126	1	258
McCoy Lake	33.409	-90.453	13	21	60	2180.2	19920.4	1997	1998-02-04	NA	126	NA	NA
McIntyre Scatters	33.6822	-90.1731	169.3	9	76.5	1891.9	1296.4	1997	1998-02-04	0	126	0	0
Moon Lake	34.4347	-90.5041	945.9	6	5.3	9288.4	114.5	1997	1998-02-04	200	126	1	258
Morgan Brake	33.2358	-90.1923	14.9	9	82.8	1666	2980.4	1997	1998-02-04	NA	126	NA	NA
Mossy Lake	33.3585	-90.3954	86.1	23	65.5	2497.9	16442.9	1997	1998-02-04	200	126	1	258
Pee Dee Lake	33.6698	-90.4162	37.2	12	58.7	1549.5	11000.9	1997	1998-02-04	NA	126	NA	NA
Phillips Bayou	34.4906	-90.4749	46.2	8	8	10200.1	825.9	1997	1998-02-04	0	126	0	0
River Chute	32.9755	-91.0869	155.7	6	2.4	11812	1490.6	1997	1998-02-04	500	126	1	644
Round Lake, LA	32.8327	-91.176	39.1	3	2	11334	846.4	1997	1998-02-04	200	126	1	258
Sharkey Bayou (Lightline)	33.6161	-90.0744	234.1	7	88.1	1837.7	372.5	1997	1998-02-04	0	126	0	0
Six Mile Lake	33.6953	-90.1998	189.7	9	73.6	1897	1837.5	1997	1998-02-04	500	126	1	644
Sky Lake	33.2798	-90.5071	158.6	21	54.2	1649.6	21313.1	1997	1998-02-04	0	126	0	0
Snake Creek	33.2021	-90.3884	82.4	18	64.4	2316.9	13937.8	1997	1998-02-04	100	126	1	129
Snake Creek West	33.1966	-90.4136	11.1	17	62	2223.9	15923.9	1997	1998-02-04	NA	126	NA	NA
Stinson Brake	33.4447	-90.571	15.9	18	49.3	1293.5	20588.6	1997	1998-02-04	0	126	0	0
Stuart Ridge	32.836	-90.4945	47.2	9	53.3	1213.7	5209.5	1997	1998-02-04	0	126	0	0
Sunflower	33.5618	-90.5264	6.5	16	53.3	1160.9	16221.8	1997	1998-02-04	NA	126	NA	NA
[truncated: 18,065 more rows]

## Sheet: metadata
NAME	roost name
N	y coordinate
W	x coordinate
roost_ha	roost area in ha
adj_roost	number of adjacent roosts within a 23.4 km buffer
riv_dist_km	distance from roost to Mississippi River in kilometers
nat_ha	area of natural waterbodies within a 23.4km buffer from roost
aq_ha	area of aquaculture within a 23.4km buffer from roost
year	survey year
date	survey date
count.raw	raw count of cormorants
ord.date	ordinal date
bin	1=cormorant present, 0 = no cormorants present
count	adjusted count of cormorants
