# Supplementary material for: Long term changes in aquaculture influence migration, regional abundance, and distribution of an avian species
Source: PLoS One. 2023 Apr 13;18(4):e0284265. doi: 10.1371/journal.pone.0284265 (PMC10101503; doi:10.1371/journal.pone.0284265)
Supplement: S2 Dataset — (XLSX) [file pone.0284265.s002.xlsx]

## Sheet: Sheet1
year	aq_ha_all	bbs	max	max_air_cor	delta_mrc
1989	43544	256	28584		28584
1990	47018	195	31072		31072
1991	49176	633	27352		27352
1992	49389	334	33840		33840
1993	49740	304	16405		16405
1994	50505	321	31752		31752
1995	53112	446	40750		40750
1996	54033	523	55024	53454	55024
1997	55946	826	87796	87796	68180
1998	56326	438	81237	81237	64169
1999	57638	586	68230	55752	68230
2000	59545	1198	89588	89588	53549
2001	61528	784	71206	69608	71206
2002	61748	396	93824	93824	56338
2003	60214	822	81873	77403	81873
2004	57323	619	36118	34005	36118
2005	51963	639	38342	24723	38342
2006	48477	634	71308	71308	67455
2007	45596	537	50721	25161	50721
2008	40027	815	51825	27117	51825
2009	35772	635	50156	38494	50156
2010	29201	816	29265	11017	29265
2011	23590	597
2012	21130	953	30071		30071
2013	17046	863
2014	15471	621
2015	15486	834	24589	24589
2016	15240	787	42773	19253	42773
2017	15648	511	28271	22757	28271
2018			30727		30727

## Sheet: metedata
year	year
aq_ha_all	aquaculture are in MS delta in ha
bbs	breeding bird survey index
max	maximum cormorants counted that year, either by air or by midwinter roost count
max_air_cor	aerial cormorant count
delta_mrc	midwinter roost count
