# Supplementary material for: Long term changes in aquaculture influence migration, regional abundance, and distribution of an avian species
Source: PLoS One. 2023 Apr 13;18(4):e0284265. doi: 10.1371/journal.pone.0284265 (PMC10101503; doi:10.1371/journal.pone.0284265)
Supplement: S3 Dataset — (XLSX) [file pone.0284265.s003.xlsx]

## Sheet: total_per_survey
date	count	year	month	ord.date	count.raw
1996-12-10	20328	1996	Dec	70	15786
1996-12-21	24364	1996	Dec	81	18920
1997-01-12	31884	1996	Jan	103	24760
1997-01-17	46951	1996	Jan	108	36460
1997-01-25	53454	1996	Jan	116	41510
1997-01-30	41762	1996	Jan	121	32431
1997-02-08	23958	1996	Feb	130	18605
1997-02-16	43538	1996	Feb	138	33810
1997-02-23	42319	1996	Feb	145	32863
1997-03-03	44274	1996	Mar	153	34381
1997-03-15	44912	1996	Mar	165	34877
1997-03-28	30236	1996	Mar	178	23480
1997-10-28	11610	1997	Oct	27	9016
1997-11-18	9767	1997	Nov	48	7585
1997-12-05	8138	1997	Dec	65	6320
1997-12-16	25916	1997	Dec	76	20125
1998-01-10	23772	1997	Jan	101	18460
1998-01-16	74495	1997	Jan	107	57850
1998-01-25	44028	1997	Jan	116	34190
1998-01-29	43622	1997	Jan	120	33875
1998-02-04	42006	1997	Feb	126	32620
1998-02-10	87796	1997	Feb	132	68179
1998-02-19	61407	1997	Feb	141	47686
1998-02-25	34659	1997	Feb	147	26915
1998-03-03	43612	1997	Mar	153	33867
1998-03-11	50904	1997	Mar	161	39530
1998-03-20	49813	1997	Mar	170	38683
1998-03-24	59346	1997	Mar	174	46086
1998-04-02	29915	1997	Apr	183	23231
1998-04-07	26513	1997	Apr	188	20589
1998-04-21	9661	1997	Apr	202	7502
1998-10-27	31395	1998	Oct	26	24380
1998-11-17	25013	1998	Nov	47	19424
1998-12-02	39263	1998	Dec	62	30490
1998-12-15	50095	1998	Dec	75	38902
1999-01-05	29116	1998	Jan	96	22610
1999-01-11	2640	1998	Jan	102	2050
1999-01-20	52478	1998	Jan	111	40752
1999-01-26	61548	1998	Jan	117	47796
1999-02-03	48769	1998	Feb	125	37872
1999-02-17	36655	1998	Feb	139	28465
1999-02-23	59049	1998	Feb	145	45855
1999-03-04	61618	1998	Mar	154	47850
1999-03-09	79756	1998	Mar	159	61935
1999-03-15	27994	1998	Mar	165	21739
1999-03-22	32058	1998	Mar	172	24895
1999-04-01	7375	1998	Apr	182	5727
1999-10-25	17075	1999	Oct	24	13260
1999-11-24	35046	1999	Nov	54	27215
1999-12-07	17062	1999	Dec	67	13250
1999-12-15	26450	1999	Dec	75	20540
2000-01-06	55752	1999	Jan	97	43295
2000-01-21	19709	1999	Jan	112	15305
2000-01-31	28517	1999	Jan	122	22145
2000-02-14	41510	1999	Feb	136	32235
2000-02-22	34524	1999	Feb	144	26810
2000-02-28	35612	1999	Feb	150	27655
2000-03-06	27145	1999	Mar	157	21080
2000-03-14	27731	1999	Mar	165	21535
2000-03-20	34086	1999	Mar	171	26470
2000-10-24	37106	2000	Oct	23	28815
2000-11-20	24274	2000	Nov	50	18850
2000-12-05	14390	2000	Dec	65	11175
2000-12-12	9130	2000	Dec	72	7090
2001-01-04	59880	2000	Jan	95	46500
2001-01-22	58424	2000	Jan	113	45370
2001-02-23	31846	2000	Feb	145	24730
2001-02-26	24506	2000	Feb	148	19030
2001-03-13	73858	2000	Mar	163	57355
2001-03-22	86523	2000	Mar	172	67190
2001-04-06	34891	2000	Apr	187	27095
2001-04-17	16766	2000	Apr	198	13020
2001-10-25	15929	2001	Oct	24	12370
2001-11-20	48773	2001	Nov	50	37875
2001-12-05	48110	2001	Dec	65	37360
2001-12-10	45457	2001	Dec	70	35300
2002-01-02	63447	2001	Jan	93	49270
2002-01-15	19702	2001	Jan	106	15300
2002-01-23	48303	2001	Jan	114	37510
2002-02-04	51870	2001	Feb	126	40280
2002-02-25	67368	2001	Feb	147	52315
2002-03-06	62455	2001	Mar	156	48500
2002-03-14	47665	2001	Mar	164	37015
2002-03-29	55881	2001	Mar	179	43395
2002-04-11	15311	2001	Apr	192	11890
2002-10-22	23939	2002	Oct	21	18590
2002-11-19	10147	2002	Nov	49	7880
2002-12-06	15195	2002	Dec	66	11800
2002-12-16	21067	2002	Dec	76	16360
2003-01-06	63125	2002	Jan	97	49020
2003-01-23	56931	2002	Jan	114	44210
2003-02-04	62867	2002	Feb	126	48820
2003-03-04	93695	2002	Mar	154	72760
2003-03-11	56506	2002	Mar	161	43880
2003-03-19	21653	2002	Mar	169	16815
2003-04-10	9825	2002	Apr	191	7630
2003-10-28	11941	2003	Oct	27	9273
2003-11-08	10830	2003	Nov	38	8410
2003-11-25	30687	2003	Nov	55	23830
2003-12-09	10881	2003	Dec	69	8450
2003-12-30	28877	2003	Dec	90	22425
2004-01-12	46230	2003	Jan	103	35900
2004-01-19	32625	2003	Jan	110	25335
2004-03-08	77403	2003	Mar	159	60108
2004-03-22	33593	2003	Mar	173	26087
2004-04-05	22163	2003	Apr	187	17211
2004-04-19	1607	2003	Apr	201	1248
2004-10-27	2937	2004	Oct	26	2281
2004-11-04	9512	2004	Nov	34	7387
2004-11-24	5661	2004	Nov	54	4396
2004-12-08	15998	2004	Dec	68	12423
2004-12-28	14384	2004	Dec	88	11170
2005-01-10	9272	2004	Jan	101	7200
2005-01-19	34005	2004	Jan	110	26407
2005-02-03	25695	2004	Feb	125	19954
2005-02-28	32829	2004	Feb	150	25494
2005-03-11	15045	2004	Mar	161	11683
2005-03-21	11605	2004	Mar	171	9012
2005-03-28	8848	2004	Mar	178	6871
2005-04-04	7119	2004	Apr	185	5528
2005-04-18	1433	2004	Apr	199	1113
2005-10-24	10987	2005	Oct	23	8532
2005-11-07	3755	2005	Nov	37	2916
2005-11-29	10890	2005	Nov	59	8457
2005-12-19	17261	2005	Dec	79	13404
2006-01-12	24678	2005	Jan	103	19164
2006-01-27	21515	2005	Jan	118	16708
2006-02-13	15118	2005	Feb	135	11740
2006-02-27	20583	2005	Feb	149	15984
2006-03-14	10874	2005	Mar	164	8444
2006-03-27	11539	2005	Mar	177	8961
2006-04-10	5141	2005	Apr	191	3992
2006-10-12	4289	2006	Oct	11	3331
2006-10-30	13559	2006	Oct	29	10529
2006-11-09	21980	2006	Nov	39	17069
2006-11-20	14529	2006	Nov	50	11283
2006-12-05	19416	2006	Dec	65	15078
2006-12-18	10254	2006	Dec	78	7963
2007-01-08	28037	2006	Jan	99	21772
2007-01-22	35013	2006	Jan	113	27190
2007-01-30	52985	2006	Jan	121	41146
2007-02-05	71308	2006	Feb	127	55375
2007-02-22	47194	2006	Feb	144	36649
2007-03-05	32581	2006	Mar	155	25301
2007-03-19	12279	2006	Mar	169	9535
2007-04-09	8845	2006	Apr	190	6869
2007-04-16	4054	2006	Apr	197	3148
2007-10-17	4436	2007	Oct	16	3445
2007-11-13	10012	2007	Nov	43	7775
2007-12-17	25161	2007	Dec	77	19539
2008-01-02	20362	2007	Jan	93	15812
2008-01-14	18952	2007	Jan	105	14717
2008-02-06	20024	2007	Feb	128	15550
2008-02-19	24001	2007	Feb	141	18638
2008-03-05	19114	2007	Mar	156	14843
2008-03-24	13202	2007	Mar	175	10252
2008-04-07	3774	2007	Apr	189	2931
2008-04-14	1929	2007	Apr	196	1498
2008-10-15	3943	2008	Oct	14	3062
2008-11-26	9713	2008	Nov	56	7543
2009-01-08	24691	2008	Jan	99	19174
2009-01-29	24722	2008	Jan	120	19198
2009-02-09	17659	2008	Feb	131	13713
2009-02-24	15343	2008	Feb	146	11915
2009-03-18	11574	2008	Mar	168	8988
2009-04-07	7380	2008	Apr	188	5731
2009-04-29	373	2008	Apr	210	290
2009-12-10	28807	2009	Dec	70	22370
2010-01-13	21503	2009	Jan	104	16698
2010-01-27	37593	2009	Jan	118	29193
2010-03-31	3971	2009	Mar	181	3084
2010-10-19	11017	2010	Oct	18	8555
2010-11-22	5936	2010	Nov	52	4610
2015-11-13	2659	2015	Nov	43	2065
2015-12-03	1173	2015	Dec	63	911
2015-12-08	10794	2015	Dec	68	8382
2015-12-17	2687	2015	Dec	77	2087
2016-01-18	21776	2015	Jan	109	16910
2016-02-11	24589	2015	Feb	133	19095
2016-02-27	19885	2015	Feb	149	15442
2016-03-16	17947	2015	Mar	167	13937
2016-03-29	10292	2015	Mar	180	7992
2016-04-08	11095	2015	Apr	190	8616
2016-04-26	319	2015	Apr	208	248
2016-10-11	7285	2016	Oct	10	5657
2016-10-25	7711	2016	Oct	24	5988
2016-11-06	11735	2016	Nov	36	9113
2016-11-20	9940	2016	Nov	50	7719
2016-12-06	19665	2016	Dec	66	15271
2016-12-19	12889	2016	Dec	79	10009
2017-01-03	14975	2016	Jan	94	11629
2017-01-15	10150	2016	Jan	106	7882
2017-02-04	17226	2016	Feb	126	13377
2017-02-19	17104	2016	Feb	141	13282
2017-03-08	6851	2016	Mar	158	5320
2017-03-21	7133	2016	Mar	171	5539
2017-04-04	2784	2016	Apr	185	2162
2017-10-11	5730	2017	Oct	10	4450
2017-10-23	9049	2017	Oct	22	7027
2017-11-06	9971	2017	Nov	36	7743
2017-11-19	14425	2017	Nov	49	11202
2017-12-04	22757	2017	Dec	64	17672
2018-01-02	21635	2017	Jan	93	16801
2018-01-23	22439	2017	Jan	114	17425
2018-02-04	22172	2017	Feb	126	17218
2018-02-19	7269	2017	Feb	141	5645
2018-03-07	14862	2017	Mar	157	11541
2018-03-20	15345	2017	Mar	170	11916
2018-04-02	2632	2017	Apr	183	2044

## Sheet: metedata
date	survey date
count	cormorant count adjusted
year	year
month	month
ord.date	ordinal date where oct 01 = 01
count.raw	raw cormorant count not adjusted
